# Supplementary material for: Effect of a low glycaemic index diet during pregnancy on maternal and cord blood metabolomic profiles: results from the ROLO randomized controlled trial
Source: Nutr Metab (Lond). 2019 Aug 27;16:59. doi: 10.1186/s12986-019-0378-z (PMC6712779; doi:10.1186/s12986-019-0378-z)
Supplement: Supplementary file 1 — Results of the generalized additive models. (XLSX 83 kb) [file 12986_2019_378_MOESM1_ESM.xlsx]

## Sheet: Information
Additional file 1 to
Effect of low glycaemic index diet during pregnancy on maternal and cord blood metabolomic profiles: results from the ROLO Study
Linda Marchioro, Aisling A. Geraghty, Olaf Uhl, Engy Shokry, Eileen C. O’Brien, Berthold Koletzko, Fionnuala M. McAuliffe
Supplement 1: Results of the generalized additive models.
Beta > 0 indicates higher concentration of the metabolite in the intervention than in the control group.
Abbreviations: CI: confidence interval.

## Sheet: Maternal and cord blood
		Maternal blood									Cord blood
Analyte	Analyte Group	n	Beta	Standardized Beta	95% Beta CI (Bonferroni)	95% Standardized Beta CI (Bonferroni)	p-value (Bonferroni)	95% Beta CI	95% Standardized Beta CI	p-value	n	Beta	Standardized Beta	95% Beta CI (Bonferroni)	95% Standardized Beta CI (Bonferroni)	p-value (Bonferroni)	95% Beta CI	95% Standardized Beta CI	p-value
Ala	Nonessential AA	47	-8.83	-0.16	(-68.49, 50.83)	(-1.21, 0.9)	1	(-40.35, 22.69)	(-0.71, 0.4)	0.586	120	5.16	0.02	(-165.05, 175.36)	(-0.05, 0.09)	1	(-85.66, 95.97)	(-0.02, 0.06)	0.912
Arg	Nonessential AA	48	-2.96	-0.21	(-16.88, 10.96)	(-1.2, 0.78)	1	(-10.31, 4.4)	(-0.73, 0.31)	0.435	127	0.45	0.03	(-9.08, 9.98)	(-0.08, 0.14)	1	(-4.63, 5.54)	(-0.03, 0.09)	0.862
Asn	Nonessential AA	48	1.34	0.2	(-4.98, 7.65)	(-0.73, 1.12)	1	(-2, 4.67)	(-0.29, 0.69)	0.437	131	1.23	0.1	(-6.15, 8.62)	(-0.27, 0.47)	1	(-2.7, 5.17)	(-0.1, 0.3)	0.54
Asp	Nonessential AA	47	2.45	0.37	(-4.25, 9.16)	(-0.63, 1.37)	1	(-1.09, 6)	(-0.16, 0.89)	0.181	130	-1.63	-0.08	(-14.04, 10.79)	(0.22, -0.39)	1	(-8.25, 4.99)	(0.08, -0.24)	0.631
Cit	Nonessential AA	48	0.09	0.03	(-2.62, 2.8)	(-0.76, 0.81)	1	(-1.34, 1.52)	(-0.39, 0.44)	0.906	131	-0.03	-0.01	(-2.03, 1.98)	(0.02, -0.04)	1	(-1.1, 1.04)	(0.01, -0.02)	0.961
Cys	Nonessential AA	47	-0.12	-0.4	(-0.4, 0.15)	(-1.29, 0.49)	1	(-0.27, 0.02)	(-0.87, 0.07)	0.103	131	0.3	0.15	(-0.98, 1.57)	(-0.4, 0.7)	1	(-0.38, 0.98)	(-0.14, 0.44)	0.393
Gln	Nonessential AA	48	2.66	0.07	(-35.77, 41.1)	(-0.89, 1.02)	1	(-17.64, 22.97)	(-0.44, 0.57)	0.798	131	1.21	0.03	(-20.1, 22.52)	(-0.09, 0.16)	1	(-10.16, 12.58)	(-0.03, 0.1)	0.836
Glu	Nonessential AA	48	3.54	0.09	(-32.14, 39.22)	(-0.8, 0.98)	1	(-15.31, 22.39)	(-0.38, 0.56)	0.715	131	1.53	0.03	(-34.44, 37.49)	(-0.07, 0.13)	1	(-17.66, 20.71)	(-0.03, 0.08)	0.876
Gly	Nonessential AA	47	6.65	0.18	(-27.06, 40.36)	(-0.73, 1.09)	1	(-11.16, 24.46)	(-0.3, 0.66)	0.469	130	-5.77	-0.08	(-51.78, 40.23)	(0.21, -0.37)	1	(-30.32, 18.77)	(0.08, -0.23)	0.646
His	Essential AA	48	-6.7	-0.32	(-28.03, 14.64)	(-1.33, 0.7)	1	(-17.97, 4.58)	(-0.86, 0.22)	0.251	131	-7.08	-0.19	(-30.12, 15.96)	(0.51, -0.9)	1	(-19.37, 5.22)	(0.18, -0.57)	0.261
Ile	BCAA	48	-1.02	-0.12	(-9.01, 6.97)	(-1.06, 0.82)	1	(-5.24, 3.2)	(-0.62, 0.38)	0.639	131	-2.31	-0.14	(-12.73, 8.1)	(0.38, -0.66)	1	(-7.87, 3.24)	(0.14, -0.42)	0.416
Leu	BCAA	47	-3.71	-0.26	(-13.72, 6.29)	(-0.95, 0.44)	1	(-9, 1.57)	(-0.62, 0.11)	0.178	131	-6.3	-0.24	(-23.29, 10.69)	(0.64, -1.11)	1	(-15.37, 2.76)	(0.23, -0.7)	0.175
Lys	Essential AA	47	0.95	0.06	(-12.92, 14.82)	(-0.77, 0.89)	1	(-6.37, 8.28)	(-0.38, 0.5)	0.8	131	-6.64	-0.14	(-35.33, 22.05)	(0.39, -0.67)	1	(-21.94, 8.67)	(0.14, -0.43)	0.397
Met	Essential AA	48	0.68	0.26	(-1.98, 3.35)	(-0.76, 1.29)	1	(-0.73, 2.09)	(-0.28, 0.8)	0.347	131	-1.27	-0.17	(-6.07, 3.53)	(0.45, -0.79)	1	(-3.83, 1.29)	(0.16, -0.5)	0.334
Orn	Nonessential AA	47	1.87	0.13	(-10.94, 14.69)	(-0.77, 1.04)	1	(-4.9, 8.65)	(-0.35, 0.61)	0.591	131	-1.74	-0.04	(-26.78, 23.3)	(0.12, -0.21)	1	(-15.1, 11.62)	(0.04, -0.13)	0.799
Phe	Essential AA	47	0.3	0.05	(-6.31, 6.92)	(-0.97, 1.07)	1	(-3.19, 3.8)	(-0.49, 0.59)	0.866	131	-1.75	-0.1	(-12.54, 9.04)	(0.28, -0.48)	1	(-7.51, 4.01)	(0.1, -0.31)	0.552
Pro	Nonessential AA	48	0.01	0	(-26.07, 26.09)	(-1.03, 1.03)	1	(-13.77, 13.79)	(-0.54, 0.54)	0.999	131	-1.77	-0.03	(-32.57, 29.04)	(0.09, -0.16)	1	(-18.2, 14.67)	(0.03, -0.1)	0.834
Ser	Nonessential AA	47	-0.83	-0.06	(-14.46, 12.8)	(-1.09, 0.97)	1	(-8.03, 6.37)	(-0.61, 0.48)	0.822	131	-4.42	-0.14	(-25.23, 16.38)	(0.37, -0.64)	1	(-15.52, 6.67)	(0.13, -0.41)	0.436
Thr	Essential AA	48	6.8	0.15	(-32.87, 46.47)	(-0.74, 1.04)	1	(-14.16, 27.76)	(-0.32, 0.62)	0.529	131	8.05	0.11	(-37.41, 53.5)	(-0.29, 0.51)	1	(-16.21, 32.3)	(-0.1, 0.32)	0.517
Trp	Essential AA	48	-0.35	-0.04	(-7.89, 7.19)	(-0.96, 0.87)	1	(-4.33, 3.64)	(-0.53, 0.44)	0.865	131	1.08	0.08	(-7.61, 9.77)	(-0.21, 0.37)	1	(-3.55, 5.72)	(-0.08, 0.23)	0.648
Tyr	Nonessential AA	48	1.49	0.23	(-4.83, 7.82)	(-0.76, 1.23)	1	(-1.85, 4.83)	(-0.29, 0.76)	0.387	131	-1.74	-0.11	(-11.39, 7.92)	(0.3, -0.53)	1	(-6.89, 3.41)	(0.11, -0.34)	0.51
Val	BCAA	48	-5.69	-0.22	(-31.94, 20.56)	(-1.22, 0.79)	1	(-19.56, 8.18)	(-0.75, 0.31)	0.426	131	-5.67	-0.15	(-30.32, 18.98)	(0.4, -0.71)	1	(-18.82, 7.48)	(0.15, -0.45)	0.4
14:0	NEFA	48	0.13	0.06	(-2.17, 2.44)	(-1.03, 1.15)	1	(-1.09, 1.35)	(-0.51, 0.64)	0.834	131	0.94	0.27	(-1.26, 3.14)	(-0.73, 1.28)	1	(-0.24, 2.11)	(-0.26, 0.81)	0.12
14:1	NEFA	48	0.12	0.37	(-0.23, 0.47)	(-0.69, 1.43)	1	(-0.06, 0.31)	(-0.19, 0.93)	0.206	130	0.28	0.37	(-0.21, 0.77)	(-0.98, 1.71)	1	(0.02, 0.54)	(-0.35, 1.08)	0.039
15:0	NEFA	48	0.21	0.37	(-0.36, 0.78)	(-0.65, 1.4)	1	(-0.09, 0.51)	(-0.17, 0.91)	0.184	131	0.1	0.13	(-0.38, 0.57)	(-0.34, 0.6)	1	(-0.16, 0.35)	(-0.12, 0.38)	0.457
15:1	NEFA										130	0.02	0.32	(-0.02, 0.07)	(-0.85, 1.48)	1	(0, 0.05)	(-0.3, 0.94)	0.044
16:0	NEFA	48	6.92	0.39	(-11.2, 25.04)	(-0.63, 1.41)	1	(-2.65, 16.5)	(-0.15, 0.93)	0.164	131	5.37	0.18	(-13.72, 24.46)	(-0.48, 0.83)	1	(-4.81, 15.55)	(-0.17, 0.53)	0.303
16:1	NEFA	48	1.9	0.61	(-1.18, 4.97)	(-0.38, 1.59)	1	(0.27, 3.52)	(0.09, 1.12)	0.027	131	1.52	0.27	(-2.03, 5.07)	(-0.73, 1.28)	1	(-0.38, 3.41)	(-0.26, 0.81)	0.119
16:2	NEFA	48	0.02	0.21	(-0.09, 0.13)	(-0.83, 1.24)	1	(-0.04, 0.08)	(-0.34, 0.75)	0.46	131	0.05	0.21	(-0.1, 0.2)	(-0.55, 0.96)	1	(-0.03, 0.13)	(-0.2, 0.61)	0.238
17:0	NEFA	48	0.15	0.32	(-0.3, 0.6)	(-0.63, 1.27)	1	(-0.09, 0.39)	(-0.18, 0.82)	0.222	131	0.1	0.16	(-0.28, 0.47)	(-0.43, 0.75)	1	(-0.1, 0.3)	(-0.15, 0.48)	0.34
17:1	NEFA	48	0.11	0.37	(-0.19, 0.41)	(-0.61, 1.35)	1	(-0.05, 0.27)	(-0.15, 0.89)	0.169	131	0.1	0.25	(-0.15, 0.35)	(-0.68, 1.19)	1	(-0.03, 0.23)	(-0.24, 0.75)	0.14
17:2	NEFA	48	0.01	0.31	(-0.01, 0.03)	(-0.64, 1.26)	1	(0, 0.02)	(-0.19, 0.81)	0.235	131	0.01	0.28	(-0.01, 0.02)	(-0.74, 1.3)	1	(0, 0.01)	(-0.27, 0.82)	0.112
18:0	NEFA	47	1.87	0.28	(-5.59, 9.34)	(-0.84, 1.41)	1	(-2.07, 5.82)	(-0.31, 0.88)	0.357	131	0.43	0.04	(-6.42, 7.28)	(-0.1, 0.18)	1	(-3.23, 4.09)	(-0.04, 0.12)	0.818
18:1	NEFA	48	12.92	0.62	(-8.67, 34.52)	(-0.42, 1.65)	1	(1.51, 24.33)	(0.07, 1.17)	0.032	131	5.46	0.22	(-10.53, 21.45)	(-0.59, 1.04)	1	(-3.07, 13.99)	(-0.21, 0.66)	0.212
18:2	NEFA	48	4.01	0.35	(-7.74, 15.77)	(-0.67, 1.36)	1	(-2.19, 10.22)	(-0.19, 0.88)	0.212	131	2.13	0.15	(-7.29, 11.55)	(-0.4, 0.69)	1	(-2.89, 7.16)	(-0.14, 0.44)	0.408
18:3	NEFA	48	0.66	0.44	(-0.74, 2.06)	(-0.49, 1.37)	1	(-0.08, 1.4)	(-0.06, 0.93)	0.09	131	0.34	0.18	(-0.87, 1.56)	(-0.49, 0.85)	1	(-0.31, 0.99)	(-0.18, 0.54)	0.302
18:4	NEFA										131	0.01	0.13	(-0.03, 0.05)	(-0.34, 0.6)	1	(-0.01, 0.03)	(-0.12, 0.38)	0.466
19:0	NEFA	48	0	0.09	(-0.05, 0.06)	(-0.85, 1.02)	1	(-0.02, 0.03)	(-0.41, 0.58)	0.736	131	0.02	0.27	(-0.02, 0.05)	(-0.73, 1.27)	1	(0, 0.04)	(-0.26, 0.8)	0.107
19:1	NEFA	48	0.04	0.33	(-0.08, 0.16)	(-0.7, 1.37)	1	(-0.02, 0.1)	(-0.21, 0.88)	0.239	130	0.03	0.33	(-0.03, 0.08)	(-0.89, 1.56)	1	(0, 0.06)	(-0.32, 0.99)	0.055
20:1	NEFA	48	0.19	0.54	(-0.17, 0.56)	(-0.48, 1.57)	1	(0, 0.38)	(0, 1.09)	0.055	131	0.05	0.17	(-0.15, 0.26)	(-0.44, 0.77)	1	(-0.06, 0.16)	(-0.16, 0.49)	0.353
20:2	NEFA	48	0.09	0.37	(-0.18, 0.36)	(-0.75, 1.48)	1	(-0.05, 0.23)	(-0.22, 0.96)	0.227	131	0.01	0.03	(-0.16, 0.18)	(-0.08, 0.14)	1	(-0.08, 0.1)	(-0.03, 0.09)	0.867
20:3	NEFA	44	0.09	0.17	(-0.49, 0.66)	(-0.97, 1.32)	1	(-0.22, 0.39)	(-0.43, 0.78)	0.576	131	0.03	0.05	(-0.4, 0.46)	(-0.13, 0.23)	1	(-0.2, 0.26)	(-0.05, 0.14)	0.788
20:4	NEFA	47	0.42	0.16	(-2.1, 2.93)	(-0.79, 1.1)	1	(-0.91, 1.74)	(-0.34, 0.66)	0.542	131	-0.07	-0.03	(-1.53, 1.38)	(0.09, -0.16)	1	(-0.85, 0.7)	(0.03, -0.1)	0.853
20:5	NEFA	48	0.14	0.18	(-0.5, 0.79)	(-0.64, 1)	1	(-0.2, 0.48)	(-0.25, 0.61)	0.422	131	-0.06	-0.15	(-0.29, 0.18)	(0.41, -0.71)	1	(-0.18, 0.07)	(0.15, -0.45)	0.387
22:3	NEFA	47	0	0.3	(-0.01, 0.02)	(-0.69, 1.29)	1	(0, 0.01)	(-0.22, 0.82)	0.269	131	0.01	0.19	(-0.03, 0.06)	(-0.51, 0.88)	1	(-0.01, 0.04)	(-0.18, 0.56)	0.26
22:4	NEFA	48	0.03	0.21	(-0.11, 0.18)	(-0.76, 1.19)	1	(-0.04, 0.11)	(-0.3, 0.73)	0.419	131	-0.01	-0.03	(-0.19, 0.17)	(0.07, -0.12)	1	(-0.1, 0.09)	(0.02, -0.08)	0.885
22:5	NEFA	48	0.08	0.3	(-0.18, 0.34)	(-0.65, 1.26)	1	(-0.05, 0.22)	(-0.2, 0.81)	0.244	131	-0.02	-0.06	(-0.23, 0.19)	(0.16, -0.28)	1	(-0.13, 0.09)	(0.06, -0.18)	0.732
22:6	NEFA	48	0.73	0.43	(-0.66, 2.11)	(-0.39, 1.25)	1	(-0.01, 1.46)	(0, 0.86)	0.06	131	-0.12	-0.06	(-1.34, 1.1)	(0.17, -0.29)	1	(-0.77, 0.53)	(0.06, -0.19)	0.719
24:0	NEFA										130	0	0.06	(-0.04, 0.05)	(-0.16, 0.28)	1	(-0.02, 0.03)	(-0.06, 0.18)	0.704
24:1	NEFA	48	0.04	0.46	(-0.04, 0.12)	(-0.48, 1.4)	1	(0, 0.08)	(-0.03, 0.96)	0.075	131	0.03	0.28	(-0.04, 0.1)	(-0.76, 1.33)	1	(-0.01, 0.07)	(-0.27, 0.84)	0.098
24:2	NEFA										131	0.01	0.14	(-0.02, 0.03)	(-0.37, 0.65)	1	(-0.01, 0.02)	(-0.13, 0.41)	0.335
24:3	NEFA	47	0	-0.38	(0, 0)	(-1.33, 0.57)	1	(0, 0)	(-0.89, 0.12)	0.146	131	0	0.15	(-0.01, 0.01)	(-0.4, 0.7)	1	(0, 0.01)	(-0.14, 0.45)	0.375
24:4	NEFA	48	0	-0.07	(-0.04, 0.03)	(-1.09, 0.94)	1	(-0.02, 0.02)	(-0.61, 0.46)	0.791	131	0	0.06	(-0.04, 0.05)	(-0.16, 0.28)	1	(-0.02, 0.03)	(-0.06, 0.18)	0.717
24:5	NEFA	48	0	-0.06	(-0.04, 0.03)	(-0.95, 0.83)	1	(-0.02, 0.02)	(-0.53, 0.41)	0.8	131	0.01	0.13	(-0.03, 0.04)	(-0.34, 0.6)	1	(-0.01, 0.03)	(-0.12, 0.38)	0.43
24:6	NEFA	48	0	0	(-0.02, 0.02)	(-0.77, 0.77)	1	(-0.01, 0.01)	(-0.4, 0.41)	0.986	131	0	0.01	(-0.02, 0.02)	(-0.03, 0.05)	1	(-0.01, 0.01)	(-0.01, 0.03)	0.945
26:0	NEFA										131	-0.01	-0.05	(-0.08, 0.07)	(0.13, -0.23)	1	(-0.05, 0.03)	(0.05, -0.15)	0.772
26:1	NEFA	48	0	-0.12	(-0.03, 0.02)	(-0.82, 0.58)	1	(-0.02, 0.01)	(-0.49, 0.25)	0.534	131	0	0.07	(-0.02, 0.02)	(-0.2, 0.34)	1	(-0.01, 0.01)	(-0.07, 0.22)	0.675
26:2	NEFA	48	-0.01	-0.28	(-0.02, 0.01)	(-1.09, 0.54)	1	(-0.01, 0)	(-0.71, 0.16)	0.216	131	0	0.03	(-0.01, 0.01)	(-0.08, 0.14)	1	(-0.01, 0.01)	(-0.03, 0.09)	0.856
26:3	NEFA										130	0	0.19	(0, 0.01)	(-0.51, 0.89)	1	(0, 0.01)	(-0.18, 0.56)	0.223
26:4	NEFA	47	0	0.28	(0, 0)	(-0.81, 1.37)	1	(0, 0)	(-0.29, 0.86)	0.342	130	0	0.16	(-0.01, 0.02)	(-0.43, 0.76)	1	(0, 0.01)	(-0.16, 0.48)	0.309
26:5	NEFA	47	0	-0.02	(0, 0)	(-0.99, 0.95)	1	(0, 0)	(-0.54, 0.49)	0.93	130	0	0.19	(-0.01, 0.01)	(-0.5, 0.87)	1	(0, 0.01)	(-0.18, 0.55)	0.252
AC 0	Free carnitine	49	0.62	0.15	(-3.33, 4.58)	(-0.78, 1.07)	1	(-1.47, 2.71)	(-0.34, 0.64)	0.561	131	-0.45	-0.1	(-3.36, 2.46)	(0.27, -0.47)	1	(-2.01, 1.1)	(0.1, -0.3)	0.57
AC C2:0	Acylcarnitines	49	0.01	0.03	(-0.36, 0.38)	(-0.72, 0.77)	1	(-0.18, 0.21)	(-0.37, 0.42)	0.896	131	-0.21	-0.15	(-1.02, 0.61)	(0.41, -0.72)	1	(-0.64, 0.23)	(0.15, -0.45)	0.35
AC C3:0	Acylcarnitines	49	0	0.06	(-0.04, 0.04)	(-0.78, 0.9)	1	(-0.02, 0.02)	(-0.39, 0.5)	0.803	131	-0.02	-0.2	(-0.09, 0.05)	(0.53, -0.93)	1	(-0.06, 0.02)	(0.19, -0.59)	0.251
AC C4:0	Acylcarnitines	49	0	0.06	(-0.04, 0.05)	(-0.9, 1.01)	1	(-0.02, 0.03)	(-0.45, 0.56)	0.822	131	-0.01	-0.24	(-0.03, 0.01)	(0.65, -1.13)	1	(-0.02, 0)	(0.23, -0.72)	0.164
AC C4:0:DC	Acylcarnitines	46	0	-0.07	(-0.01, 0.01)	(-1.17, 1.02)	1	(-0.01, 0)	(-0.65, 0.51)	0.802	131	0	-0.17	(-0.02, 0.01)	(0.45, -0.79)	1	(-0.01, 0)	(0.16, -0.5)	0.337
AC C5:0	Acylcarnitines	49	0	-0.01	(-0.03, 0.03)	(-1.12, 1.1)	1	(-0.01, 0.01)	(-0.6, 0.58)	0.974	131	0	-0.06	(-0.06, 0.05)	(0.15, -0.26)	1	(-0.03, 0.03)	(0.05, -0.17)	0.752
AC C6:0:OH	Acylcarnitines	46	0	0.19	(0, 0)	(-0.69, 1.06)	1	(0, 0)	(-0.27, 0.65)	0.43	131	0	0.1	(0, 0)	(-0.26, 0.45)	1	(0, 0)	(-0.09, 0.29)	0.593
AC C8:0	Acylcarnitines	49	0.03	0.58	(-0.02, 0.09)	(-0.42, 1.58)	1	(0, 0.06)	(0.05, 1.11)	0.037	131	0	-0.04	(-0.02, 0.02)	(0.11, -0.19)	1	(-0.01, 0.01)	(0.04, -0.12)	0.825
AC C8:0:OH	Acylcarnitines	48	0	0.59	(0, 0.01)	(-0.37, 1.55)	1	(0, 0.01)	(0.09, 1.1)	0.028	130	0	-0.06	(0, 0)	(0.15, -0.26)	1	(0, 0)	(0.05, -0.17)	0.754
AC C8:1	Acylcarnitines	49	0.01	0.34	(-0.02, 0.03)	(-0.66, 1.35)	1	(0, 0.02)	(-0.19, 0.88)	0.212	131	0	-0.09	(-0.02, 0.01)	(0.24, -0.41)	1	(-0.01, 0.01)	(0.08, -0.26)	0.615
AC C9:0	Acylcarnitines	47	0	-0.17	(-0.01, 0.01)	(-1.16, 0.81)	1	(-0.01, 0)	(-0.69, 0.35)	0.512	131	0	-0.08	(-0.01, 0)	(0.21, -0.37)	1	(0, 0)	(0.08, -0.23)	0.663
AC C10:0	Acylcarnitines	49	0.07	0.6	(-0.05, 0.2)	(-0.42, 1.62)	1	(0.01, 0.14)	(0.06, 1.14)	0.035	130	0	0.12	(-0.02, 0.02)	(-0.31, 0.54)	1	(-0.01, 0.01)	(-0.11, 0.34)	0.518
AC C10:1	Acylcarnitines	47	0.01	0.3	(-0.02, 0.04)	(-0.76, 1.35)	1	(-0.01, 0.02)	(-0.26, 0.85)	0.303	131	0	-0.02	(-0.01, 0.01)	(0.05, -0.08)	1	(-0.01, 0)	(0.02, -0.05)	0.922
AC C10:2	Acylcarnitines	47	0	0.1	(-0.01, 0.01)	(-0.78, 0.98)	1	(0, 0.01)	(-0.37, 0.56)	0.682	131	0	-0.05	(-0.01, 0.01)	(0.14, -0.25)	1	(0, 0)	(0.05, -0.16)	0.763
AC C12:0	Acylcarnitines	47	0.01	0.46	(-0.01, 0.03)	(-0.64, 1.57)	1	(0, 0.02)	(-0.12, 1.05)	0.127	131	0	0.08	(-0.01, 0.01)	(-0.22, 0.39)	1	(0, 0.01)	(-0.08, 0.25)	0.629
AC C12:1	Acylcarnitines	48	0.01	0.57	(-0.01, 0.03)	(-0.45, 1.59)	1	(0, 0.02)	(0.03, 1.11)	0.045	131	0	0.14	(-0.01, 0.01)	(-0.37, 0.64)	1	(0, 0.01)	(-0.13, 0.41)	0.448
AC C14:0	Acylcarnitines	47	0	0.02	(-0.01, 0.01)	(-1.09, 1.14)	1	(0, 0.01)	(-0.57, 0.61)	0.938	131	0	0.11	(-0.01, 0.02)	(-0.28, 0.49)	1	(-0.01, 0.01)	(-0.1, 0.31)	0.535
AC C14:1	Acylcarnitines	49	0.01	0.87	(0, 0.03)	(-0.07, 1.81)	0.308	(0.01, 0.02)	(0.38, 1.37)	0.001	131	0	0.19	(-0.01, 0.01)	(-0.51, 0.89)	1	(0, 0.01)	(-0.18, 0.56)	0.282
AC C14:2	Acylcarnitines	48	0.01	0.73	(0, 0.02)	(-0.25, 1.71)	1	(0, 0.01)	(0.21, 1.25)	0.008	131	0	0.15	(0, 0)	(-0.41, 0.72)	1	(0, 0)	(-0.15, 0.46)	0.378
AC C16:0	Acylcarnitines	49	0	0.15	(-0.02, 0.03)	(-0.86, 1.17)	1	(-0.01, 0.02)	(-0.38, 0.69)	0.579	131	0	0.02	(-0.07, 0.07)	(-0.06, 0.11)	1	(-0.03, 0.04)	(-0.02, 0.07)	0.899
AC C16:0:Oxo	Acylcarnitines	47	0	0.29	(0, 0)	(-0.78, 1.37)	1	(0, 0)	(-0.28, 0.86)	0.321	131	0	0.25	(0, 0)	(-0.68, 1.18)	1	(0, 0)	(-0.24, 0.75)	0.14
AC C16:1	Acylcarnitines	47	0	0.15	(-0.01, 0.02)	(-0.96, 1.25)	1	(-0.01, 0.01)	(-0.44, 0.73)	0.627	131	0	0.11	(-0.02, 0.03)	(-0.29, 0.51)	1	(-0.01, 0.02)	(-0.1, 0.32)	0.525
AC C16:2	Acylcarnitines	49	0	0.51	(0, 0.01)	(-0.41, 1.44)	1	(0, 0.01)	(0.03, 1)	0.046	131	0	0.09	(0, 0.01)	(-0.25, 0.43)	1	(0, 0)	(-0.09, 0.27)	0.601
AC C18:0	Acylcarnitines	48	0	-0.2	(-0.01, 0.01)	(-1.22, 0.83)	1	(-0.01, 0)	(-0.74, 0.35)	0.483	130	0	0.24	(-0.01, 0.01)	(-0.65, 1.14)	1	(0, 0.01)	(-0.23, 0.72)	0.178
AC C18:1	Acylcarnitines	49	0.01	0.57	(-0.01, 0.03)	(-0.47, 1.61)	1	(0, 0.02)	(0.02, 1.12)	0.049	131	0	0.07	(-0.04, 0.05)	(-0.19, 0.33)	1	(-0.02, 0.03)	(-0.07, 0.21)	0.684
AC C18:2	Acylcarnitines	49	0	0.12	(-0.02, 0.02)	(-0.97, 1.22)	1	(-0.01, 0.01)	(-0.46, 0.7)	0.678	131	0	0.04	(-0.02, 0.02)	(-0.12, 0.2)	1	(-0.01, 0.01)	(-0.04, 0.13)	0.803
AC C3:0:DC	Acylcarnitines										131	-0.01	-0.07	(-0.06, 0.05)	(0.2, -0.34)	1	(-0.03, 0.02)	(0.07, -0.22)	0.681
AC C3:1	Acylcarnitines										130	0	-0.15	(-0.01, 0.01)	(0.4, -0.7)	1	(-0.01, 0)	(0.14, -0.45)	0.391
AC C4:1:M	Acylcarnitines										131	0	-0.23	(-0.01, 0.01)	(0.62, -1.08)	1	(-0.01, 0)	(0.22, -0.68)	0.187
AC C6:0	Acylcarnitines										131	0	-0.18	(-0.02, 0.01)	(0.48, -0.84)	1	(-0.01, 0)	(0.17, -0.53)	0.306
AC C6:0:DC	Acylcarnitines										131	0	-0.1	(-0.02, 0.01)	(0.27, -0.47)	1	(-0.01, 0.01)	(0.1, -0.3)	0.574
AC C6:0:Oxo	Acylcarnitines										131	0	0.05	(-0.01, 0.01)	(-0.14, 0.24)	1	(0, 0.01)	(-0.05, 0.15)	0.772
AC C15:0	Acylcarnitines										131	0	0.22	(0, 0.01)	(-0.59, 1.04)	1	(0, 0)	(-0.21, 0.66)	0.2
AC C16:0:OH	Acylcarnitines										131	0	0.03	(0, 0)	(-0.07, 0.12)	1	(0, 0)	(-0.02, 0.08)	0.916
AC C16:2:OH	Acylcarnitines										131	0	0.17	(-0.01, 0.01)	(-0.47, 0.81)	1	(0, 0.01)	(-0.17, 0.52)	0.312
AC C18:1:OH	Acylcarnitines										131	0	0.16	(0, 0.01)	(-0.42, 0.73)	1	(0, 0)	(-0.15, 0.46)	0.368
AC C18:2:OH	Acylcarnitines										131	0	0.18	(0, 0)	(-0.47, 0.83)	1	(0, 0)	(-0.17, 0.53)	0.327
AC C20:0	Acylcarnitines										131	0	0.35	(0, 0)	(-0.94, 1.65)	1	(0, 0)	(-0.34, 1.05)	0.044
AC C20:3	Acylcarnitines										131	0	0.33	(0, 0.01)	(-0.89, 1.55)	1	(0, 0)	(-0.32, 0.98)	0.061
AC C20:4	Acylcarnitines										131	0	0.16	(0, 0)	(-0.42, 0.74)	1	(0, 0)	(-0.15, 0.47)	0.373
AC C22:0	Acylcarnitines										131	0	0.01	(0, 0)	(-0.04, 0.07)	1	(0, 0)	(-0.01, 0.04)	0.932
AC C22:5	Acylcarnitines										130	0	0.18	(0, 0)	(-0.47, 0.82)	1	(0, 0)	(-0.17, 0.52)	0.311
3-Methyl-2 oxovaleric acid	BCKA	46	-0.07	-0.04	(-1.69, 1.55)	(-0.96, 0.88)	1	(-0.92, 0.79)	(-0.53, 0.45)	0.875	112	-5.2	-0.19	(-23.21, 12.82)	(0.51, -0.9)	1	(-14.81, 4.41)	(0.18, -0.57)	0.292
4-Methyl-2 oxovaleric acid	BCKA	46	0.08	0.05	(-1.55, 1.72)	(-0.93, 1.03)	1	(-0.78, 0.95)	(-0.47, 0.57)	0.85	123	-4.56	-0.1	(-32.55, 23.43)	(0.28, -0.49)	1	(-19.49, 10.38)	(0.1, -0.31)	0.551
Alpha-Aminoadipic acid	TCA										120	-0.04	-0.01	(-1.78, 1.7)	(0.04, -0.07)	1	(-0.97, 0.89)	(0.01, -0.04)	0.935
Alpha-Ketoglutaric acid	TCA										131	-4.13	-0.13	(-24.02, 15.76)	(0.35, -0.6)	1	(-14.74, 6.48)	(0.12, -0.38)	0.447
Beta-Hydroxybutyric acid	TCA	47	1.32	0.11	(-10.21, 12.85)	(-0.82, 1.04)	1	(-4.77, 7.42)	(-0.38, 0.6)	0.673	126	36.5	0.3	(-44.18, 117.19)	(-0.8, 1.4)	1	(-6.54, 79.55)	(-0.29, 0.89)	0.099
Citric acid	TCA	48	0.78	0.04	(-18.22, 19.79)	(-1.04, 1.13)	1	(-9.26, 10.82)	(-0.53, 0.62)	0.879	131	2.17	0.05	(-25.61, 29.95)	(-0.13, 0.22)	1	(-12.65, 16.99)	(-0.05, 0.14)	0.775
Fumaric acid	TCA	48	-0.04	-0.07	(-0.56, 0.49)	(-1.04, 0.9)	1	(-0.32, 0.24)	(-0.58, 0.44)	0.795	131	-0.15	-0.08	(-1.31, 1.01)	(0.21, -0.37)	1	(-0.77, 0.47)	(0.08, -0.23)	0.633
Isocitric acid	TCA	48	-0.36	-0.1	(-4.16, 3.44)	(-1.16, 0.96)	1	(-2.37, 1.64)	(-0.66, 0.46)	0.725	129	0.9	0.12	(-4, 5.8)	(-0.32, 0.55)	1	(-1.71, 3.51)	(-0.11, 0.35)	0.501
Malic acid	TCA	48	-0.97	-0.28	(-4.83, 2.9)	(-1.39, 0.84)	1	(-3.01, 1.08)	(-0.87, 0.31)	0.358	130	-0.36	-0.02	(-11.28, 10.55)	(0.06, -0.1)	1	(-6.19, 5.46)	(0.02, -0.06)	0.903
Methyl Malonic acid	TCA	48	0.01	0.12	(-0.08, 0.11)	(-0.65, 0.89)	1	(-0.03, 0.06)	(-0.29, 0.53)	0.565	131	-0.01	-0.04	(-0.18, 0.16)	(0.1, -0.17)	1	(-0.1, 0.08)	(0.04, -0.11)	0.83
Succinic acid	TCA	48	0.05	0.03	(-1.83, 1.94)	(-0.97, 1.02)	1	(-0.94, 1.05)	(-0.5, 0.55)	0.915	131	-0.76	-0.08	(-7.02, 5.5)	(0.21, -0.38)	1	(-4.1, 2.58)	(0.08, -0.24)	0.656
Taurine	TCA	47	1.63	0.08	(-18.78, 22.04)	(-0.93, 1.09)	1	(-9.16, 12.42)	(-0.45, 0.61)	0.769	130	10.58	0.1	(-56.25, 77.41)	(-0.26, 0.45)	1	(-25.08, 46.24)	(-0.09, 0.28)	0.562
H1	Glucose	49	-207.68	-0.19	(-1318.88, 903.52)	(-1.23, 0.84)	1	(-794.76, 379.4)	(-0.74, 0.35)	0.492	130	-58.69	-0.04	(-1014.02, 896.65)	(0.1, -0.17)	1	(-568.4, 451.02)	(0.04, -0.11)	0.822
LPC a C14:0	LPC	49	-0.45	-0.31	(-1.9, 1)	(-1.32, 0.7)	1	(-1.21, 0.32)	(-0.85, 0.22)	0.257	129	0.15	0.07	(-1.33, 1.63)	(-0.18, 0.31)	1	(-0.64, 0.94)	(-0.06, 0.2)	0.71
LPC a C16:0	LPC	49	18.08	0.52	(-12.96, 49.13)	(-0.37, 1.4)	1	(1.68, 34.48)	(0.05, 0.98)	0.037	130	3.68	0.07	(-27.8, 35.16)	(-0.18, 0.32)	1	(-13.12, 20.47)	(-0.07, 0.2)	0.668
LPC a C16:1	LPC	49	0.23	0.32	(-0.36, 0.83)	(-0.49, 1.13)	1	(-0.08, 0.55)	(-0.11, 0.75)	0.151
LPC a C18:0	LPC	49	2.88	0.37	(-3.88, 9.63)	(-0.5, 1.23)	1	(-0.69, 6.44)	(-0.09, 0.82)	0.122
LPC a C18:1	LPC	49	2.2	0.62	(-1.23, 5.62)	(-0.35, 1.58)	1	(0.39, 4.01)	(0.11, 1.13)	0.022
LPC a C18:2	LPC	49	0.49	0.18	(-2.33, 3.31)	(-0.87, 1.24)	1	(-1, 1.98)	(-0.38, 0.74)	0.525	130	0.65	0.07	(-5.16, 6.46)	(-0.18, 0.32)	1	(-2.45, 3.75)	(-0.06, 0.2)	0.683
LPC a C18:3	LPC	48	0.05	0.19	(-0.21, 0.3)	(-0.9, 1.28)	1	(-0.09, 0.18)	(-0.38, 0.77)	0.514
LPC a C20:1	LPC	49	0.13	0.44	(-0.15, 0.41)	(-0.52, 1.41)	1	(-0.02, 0.28)	(-0.06, 0.95)	0.094
LPC a C20:2	LPC	49	0.03	0.16	(-0.14, 0.19)	(-0.85, 1.16)	1	(-0.06, 0.11)	(-0.37, 0.69)	0.563
LPC a C20:3	LPC	49	-0.1	-0.16	(-0.74, 0.54)	(-1.18, 0.86)	1	(-0.44, 0.24)	(-0.7, 0.38)	0.558
LPC a C20:4	LPC	48	0.2	0.25	(-0.66, 1.06)	(-0.82, 1.32)	1	(-0.25, 0.65)	(-0.32, 0.82)	0.391	130	0.76	0.12	(-2.09, 3.61)	(-0.33, 0.58)	1	(-0.76, 2.28)	(-0.12, 0.37)	0.328
LPC a C20:5	LPC	49	0.01	0.05	(-0.14, 0.15)	(-0.96, 1.06)	1	(-0.07, 0.08)	(-0.49, 0.58)	0.863
LPC a C22:5	LPC	48	0.01	0.09	(-0.12, 0.14)	(-0.89, 1.06)	1	(-0.06, 0.08)	(-0.43, 0.6)	0.739
LPC a C22:6	LPC	49	0.15	0.34	(-0.27, 0.56)	(-0.65, 1.34)	1	(-0.08, 0.37)	(-0.18, 0.87)	0.206	131	0.11	0.04	(-1.27, 1.49)	(-0.12, 0.21)	1	(-0.62, 0.85)	(-0.04, 0.13)	0.768
LPC e C16:0	LPC	49	0.17	0.31	(-0.29, 0.63)	(-0.55, 1.17)	1	(-0.08, 0.41)	(-0.14, 0.77)	0.188	129	-0.01	-0.04	(-0.25, 0.23)	(0.1, -0.17)	1	(-0.14, 0.11)	(0.04, -0.11)	0.821
LPC e C18:0	LPC	49	0.54	0.65	(-0.14, 1.23)	(-0.17, 1.46)	1	(0.18, 0.91)	(0.22, 1.07)	0.005	129	0.42	0.15	(-1.44, 2.29)	(-0.39, 0.68)	1	(-0.57, 1.42)	(-0.14, 0.43)	0.409
LPC e C18:1	LPC	49	0.05	0.32	(-0.11, 0.21)	(-0.67, 1.31)	1	(-0.03, 0.14)	(-0.2, 0.84)	0.24
PC aa C18:1	PC aa	49	0.27	0.45	(-0.37, 0.91)	(-0.61, 1.52)	1	(-0.06, 0.61)	(-0.11, 1.01)	0.122
PC aa C26:0	PC aa	49	4.53	0.49	(-4.1, 13.17)	(-0.44, 1.42)	1	(-0.03, 9.1)	(0, 0.98)	0.058
PC aa C26:2	PC aa	49	0.06	0.29	(-0.14, 0.27)	(-0.65, 1.22)	1	(-0.04, 0.17)	(-0.2, 0.78)	0.257
PC aa C28:1	PC aa	49	3.47	0.48	(-2.44, 9.38)	(-0.34, 1.31)	1	(0.35, 6.59)	(0.05, 0.92)	0.035
PC aa C30:0	PC aa	49	-0.48	-0.23	(-2.61, 1.65)	(-1.25, 0.79)	1	(-1.6, 0.65)	(-0.77, 0.31)	0.408	131	0	0	(-0.91, 0.92)	(-0.01, 0.01)	1	(-0.49, 0.49)	(0, 0.01)	0.99
PC aa C30:4	PC aa										131	0	0.01	(-0.04, 0.04)	(-0.03, 0.05)	1	(-0.02, 0.02)	(-0.01, 0.03)	0.94
PC aa C32:0	PC aa	49	0.97	0.37	(-1.39, 3.33)	(-0.53, 1.27)	1	(-0.28, 2.22)	(-0.11, 0.85)	0.134	130	1.09	0.12	(-4.66, 6.83)	(-0.31, 0.54)	1	(-1.98, 4.15)	(-0.11, 0.34)	0.488
PC aa C32:1	PC aa	49	0.21	0.03	(-7.79, 8.21)	(-0.98, 1.04)	1	(-4.02, 4.44)	(-0.51, 0.56)	0.923	131	0.94	0.18	(-2.43, 4.31)	(-0.48, 0.85)	1	(-0.86, 2.74)	(-0.17, 0.54)	0.307
PC aa C32:2	PC aa	49	-0.68	-0.31	(-2.97, 1.61)	(-1.37, 0.74)	1	(-1.89, 0.53)	(-0.87, 0.24)	0.274
PC aa C32:3	PC aa	49	0.02	0.07	(-0.21, 0.24)	(-0.94, 1.09)	1	(-0.1, 0.13)	(-0.46, 0.61)	0.794	131	-0.01	-0.03	(-0.16, 0.14)	(0.07, -0.13)	1	(-0.09, 0.07)	(0.03, -0.08)	0.872
PC aa C34:1	PC aa	49	23.9	0.38	(-38.7, 86.49)	(-0.61, 1.37)	1	(-9.17, 56.97)	(-0.15, 0.9)	0.164	131	3.41	0.07	(-25.11, 31.93)	(-0.2, 0.35)	1	(-11.81, 18.63)	(-0.07, 0.22)	0.662
PC aa C34:2	PC aa	49	23.63	0.2	(-99.43, 146.69)	(-0.84, 1.24)	1	(-41.39, 88.65)	(-0.35, 0.75)	0.48	130	-0.09	0	(-19.55, 19.37)	(0.01, -0.01)	1	(-10.47, 10.29)	(0, -0.01)	0.987
PC aa C34:3	PC aa	49	2.75	0.36	(-4.99, 10.49)	(-0.65, 1.36)	1	(-1.33, 6.84)	(-0.17, 0.89)	0.194	130	0.08	0.04	(-1.26, 1.42)	(-0.09, 0.16)	1	(-0.64, 0.79)	(-0.03, 0.1)	0.831
PC aa C34:4	PC aa	49	-0.07	-0.1	(-0.79, 0.66)	(-1.17, 0.97)	1	(-0.45, 0.32)	(-0.66, 0.47)	0.738	130	0.01	0.04	(-0.11, 0.12)	(-0.09, 0.16)	1	(-0.05, 0.07)	(-0.03, 0.1)	0.82
PC aa C34:5	PC aa	49	0.02	0.13	(-0.11, 0.14)	(-0.9, 1.15)	1	(-0.05, 0.08)	(-0.42, 0.67)	0.649
PC aa C36:0	PC aa	49	3.86	0.64	(-1.24, 8.97)	(-0.21, 1.48)	1	(1.17, 6.56)	(0.19, 1.09)	0.008
PC aa C36:1	PC aa	49	2.12	0.2	(-8.4, 12.64)	(-0.77, 1.17)	1	(-3.44, 7.68)	(-0.32, 0.71)	0.459	131	0.41	0.04	(-4.97, 5.79)	(-0.12, 0.2)	1	(-2.46, 3.28)	(-0.04, 0.13)	0.781
PC aa C36:2	PC aa	49	0.24	0.01	(-45.51, 45.98)	(-1.01, 1.02)	1	(-23.93, 24.41)	(-0.53, 0.54)	0.985	131	-2.31	-0.11	(-14.94, 10.33)	(0.29, -0.5)	1	(-9.05, 4.44)	(0.1, -0.32)	0.504
PC aa C36:3	PC aa	49	1.15	0.03	(-37.57, 39.87)	(-0.95, 1.01)	1	(-19.31, 21.61)	(-0.49, 0.55)	0.913	131	2.69	0.13	(-9.43, 14.8)	(-0.34, 0.59)	1	(-3.78, 9.15)	(-0.12, 0.38)	0.417
PC aa C36:4	PC aa	49	4.47	0.1	(-34.37, 43.32)	(-0.8, 1.01)	1	(-16.05, 25)	(-0.38, 0.59)	0.671	131	0.8	0.02	(-22.62, 24.21)	(-0.06, 0.1)	1	(-11.7, 13.29)	(-0.02, 0.06)	0.901
PC aa C36:5	PC aa	49	-0.24	-0.04	(-6.11, 5.63)	(-0.95, 0.88)	1	(-3.34, 2.86)	(-0.52, 0.45)	0.881	131	-0.03	-0.01	(-1.61, 1.55)	(0.03, -0.06)	1	(-0.88, 0.81)	(0.01, -0.04)	0.939
PC aa C36:6	PC aa	49	0.06	0.12	(-0.42, 0.53)	(-0.88, 1.12)	1	(-0.19, 0.31)	(-0.41, 0.65)	0.663
PC aa C38:0	PC aa	49	1.54	0.54	(-1, 4.07)	(-0.35, 1.44)	1	(0.2, 2.88)	(0.07, 1.02)	0.03	130	-0.36	-0.16	(-1.87, 1.14)	(0.41, -0.72)	1	(-1.16, 0.44)	(0.15, -0.46)	0.377
PC aa C38:1	PC aa	49	1.32	0.65	(-0.54, 3.19)	(-0.26, 1.56)	1	(0.34, 2.31)	(0.17, 1.13)	0.012
PC aa C38:2	PC aa	49	1.49	0.42	(-1.28, 4.25)	(-0.36, 1.21)	1	(0.02, 2.95)	(0.01, 0.84)	0.053	131	0.23	0.07	(-1.75, 2.22)	(-0.19, 0.33)	1	(-0.83, 1.29)	(-0.07, 0.21)	0.667
PC aa C38:3	PC aa	49	-1.08	-0.11	(-10.45, 8.3)	(-1.02, 0.81)	1	(-6.03, 3.88)	(-0.59, 0.38)	0.672	131	0.89	0.05	(-9.38, 11.16)	(-0.15, 0.25)	1	(-4.59, 6.37)	(-0.05, 0.16)	0.751
PC aa C38:4	PC aa	49	0.34	0.02	(-13.86, 14.54)	(-0.88, 0.92)	1	(-7.16, 7.84)	(-0.45, 0.5)	0.93	131	-0.18	-0.01	(-18.49, 18.13)	(0.02, -0.03)	1	(-9.95, 9.59)	(0.01, -0.02)	0.971
PC aa C38:5	PC aa	49	0.9	0.1	(-6.86, 8.67)	(-0.77, 0.97)	1	(-3.2, 5.01)	(-0.36, 0.56)	0.669	131	0.69	0.11	(-3.15, 4.53)	(-0.29, 0.52)	1	(-1.36, 2.74)	(-0.11, 0.33)	0.51
PC aa C38:6	PC aa	49	6.99	0.26	(-15.98, 29.96)	(-0.6, 1.13)	1	(-5.14, 19.13)	(-0.19, 0.72)	0.265	131	-1.42	-0.07	(-13.87, 11.04)	(0.19, -0.33)	1	(-8.06, 5.23)	(0.07, -0.21)	0.677
PC aa C40:0	PC aa	49	0.37	0.42	(-0.45, 1.19)	(-0.5, 1.33)	1	(-0.06, 0.81)	(-0.07, 0.9)	0.1
PC aa C40:1	PC aa	49	0.42	0.55	(-0.2, 1.04)	(-0.25, 1.35)	1	(0.1, 0.75)	(0.13, 0.97)	0.015
PC aa C40:2	PC aa	49	0.29	0.4	(-0.25, 0.83)	(-0.35, 1.14)	1	(0, 0.57)	(0, 0.79)	0.054
PC aa C40:3	PC aa	49	0.32	0.38	(-0.36, 1)	(-0.42, 1.18)	1	(-0.03, 0.68)	(-0.04, 0.81)	0.084
PC aa C40:4	PC aa	49	0.28	0.28	(-0.59, 1.16)	(-0.58, 1.13)	1	(-0.18, 0.74)	(-0.17, 0.73)	0.234	131	-0.22	-0.12	(-1.36, 0.92)	(0.32, -0.56)	1	(-0.83, 0.39)	(0.12, -0.36)	0.482
PC aa C40:5	PC aa	49	0.07	0.04	(-1.67, 1.81)	(-0.85, 0.92)	1	(-0.85, 0.99)	(-0.43, 0.51)	0.883	131	0.06	0.03	(-1.43, 1.55)	(-0.07, 0.12)	1	(-0.73, 0.86)	(-0.02, 0.08)	0.881
PC aa C40:6	PC aa	49	0.42	0.07	(-4.68, 5.53)	(-0.76, 0.9)	1	(-2.27, 3.12)	(-0.37, 0.51)	0.76	131	-1.55	-0.16	(-7.52, 4.42)	(0.42, -0.73)	1	(-4.74, 1.63)	(0.15, -0.46)	0.341
PC aa C42:0	PC aa	49	0.03	0.07	(-0.35, 0.42)	(-0.72, 0.85)	1	(-0.17, 0.23)	(-0.35, 0.48)	0.757
PC aa C42:1	PC aa	49	0.09	0.28	(-0.19, 0.37)	(-0.59, 1.16)	1	(-0.06, 0.24)	(-0.18, 0.75)	0.235
PC aa C42:2	PC aa	49	0.15	0.28	(-0.26, 0.57)	(-0.47, 1.02)	1	(-0.07, 0.37)	(-0.12, 0.67)	0.177
PC aa C42:3	PC aa	49	0.18	0.4	(-0.19, 0.55)	(-0.41, 1.2)	1	(-0.01, 0.37)	(-0.03, 0.82)	0.077
PC aa C42:4	PC aa	49	0	0	(-0.19, 0.19)	(-0.65, 0.65)	1	(-0.1, 0.1)	(-0.34, 0.34)	0.998
PC aa C42:5	PC aa	49	0.05	0.15	(-0.26, 0.36)	(-0.76, 1.06)	1	(-0.11, 0.21)	(-0.33, 0.63)	0.55	131	-0.03	-0.09	(-0.28, 0.21)	(0.24, -0.42)	1	(-0.16, 0.09)	(0.09, -0.26)	0.6
PC aa C42:6	PC aa	49	0.19	0.45	(-0.2, 0.58)	(-0.46, 1.35)	1	(-0.01, 0.4)	(-0.03, 0.93)	0.074
PC aa C43:4	PC aa	49	0.01	0.04	(-0.23, 0.25)	(-0.92, 1)	1	(-0.12, 0.14)	(-0.47, 0.55)	0.877	131	0.02	0.11	(-0.1, 0.14)	(-0.31, 0.53)	1	(-0.04, 0.09)	(-0.11, 0.34)	0.485
PC ae C28:2	PC ae	49	0.21	0.58	(-0.08, 0.49)	(-0.23, 1.39)	1	(0.05, 0.36)	(0.15, 1.01)	0.011
PC ae C30:0	PC ae	49	0.14	0.34	(-0.26, 0.54)	(-0.6, 1.28)	1	(-0.07, 0.35)	(-0.16, 0.83)	0.19
PC ae C30:1	PC ae	49	0.08	0.53	(-0.06, 0.23)	(-0.41, 1.46)	1	(0.01, 0.16)	(0.03, 1.02)	0.043
PC ae C32:0	PC ae	49	0.08	0.09	(-0.7, 0.85)	(-0.81, 0.98)	1	(-0.34, 0.49)	(-0.39, 0.56)	0.719	130	0.13	0.11	(-0.63, 0.88)	(-0.3, 0.52)	1	(-0.28, 0.53)	(-0.11, 0.33)	0.539
PC ae C32:1	PC ae	49	0.14	0.25	(-0.4, 0.67)	(-0.72, 1.22)	1	(-0.15, 0.42)	(-0.27, 0.76)	0.35	131	0.02	0.02	(-0.63, 0.67)	(-0.06, 0.1)	1	(-0.33, 0.37)	(-0.02, 0.06)	0.903
PC ae C32:2	PC ae	49	0.25	0.77	(0, 0.5)	(0.01, 1.52)	0.126	(0.12, 0.38)	(0.37, 1.16)	5.21e-04	131	0.03	0.12	(-0.14, 0.21)	(-0.33, 0.57)	1	(-0.06, 0.13)	(-0.12, 0.36)	0.488
PC ae C34:0	PC ae	49	0.1	0.21	(-0.33, 0.53)	(-0.71, 1.13)	1	(-0.13, 0.33)	(-0.28, 0.69)	0.401	131	0.14	0.19	(-0.33, 0.61)	(-0.52, 0.9)	1	(-0.11, 0.39)	(-0.19, 0.57)	0.274
PC ae C34:1	PC ae	49	0.68	0.31	(-1.54, 2.91)	(-0.69, 1.3)	1	(-0.49, 1.86)	(-0.22, 0.83)	0.26	131	-0.06	-0.03	(-1.3, 1.18)	(0.09, -0.15)	1	(-0.72, 0.6)	(0.03, -0.09)	0.852
PC ae C34:2	PC ae	49	0.63	0.28	(-1.81, 3.06)	(-0.82, 1.39)	1	(-0.66, 1.91)	(-0.3, 0.87)	0.345	131	-0.14	-0.11	(-0.86, 0.59)	(0.3, -0.53)	1	(-0.52, 0.25)	(0.11, -0.33)	0.486
PC ae C34:3	PC ae	49	0.37	0.28	(-0.98, 1.71)	(-0.75, 1.3)	1	(-0.34, 1.07)	(-0.26, 0.82)	0.318	129	0.03	0.06	(-0.24, 0.29)	(-0.16, 0.28)	1	(-0.12, 0.17)	(-0.06, 0.18)	0.716
PC ae C34:4	PC ae	49	0	0	(-0.17, 0.17)	(-0.94, 0.94)	1	(-0.09, 0.09)	(-0.5, 0.5)	0.993
PC ae C36:0	PC ae	48	0.38	0.63	(-0.16, 0.92)	(-0.26, 1.52)	1	(0.1, 0.66)	(0.16, 1.1)	0.012
PC ae C36:1	PC ae	49	4.38	0.54	(-3.13, 11.9)	(-0.39, 1.48)	1	(0.41, 8.35)	(0.05, 1.04)	0.037
PC ae C36:2	PC ae	49	6.03	0.73	(-2.27, 14.32)	(-0.27, 1.73)	1	(1.64, 10.41)	(0.2, 1.26)	0.01	131	-0.11	-0.02	(-3.69, 3.48)	(0.05, -0.09)	1	(-2.02, 1.81)	(0.02, -0.06)	0.914
PC ae C36:3	PC ae	49	0.57	0.36	(-1.09, 2.23)	(-0.69, 1.42)	1	(-0.31, 1.45)	(-0.19, 0.92)	0.209	131	-0.08	-0.08	(-0.66, 0.49)	(0.23, -0.39)	1	(-0.39, 0.22)	(0.08, -0.25)	0.595
PC ae C36:4	PC ae	49	0.3	0.12	(-1.85, 2.45)	(-0.76, 1.01)	1	(-0.84, 1.44)	(-0.34, 0.59)	0.606	131	-0.17	-0.06	(-1.77, 1.43)	(0.17, -0.3)	1	(-1.02, 0.69)	(0.06, -0.19)	0.704
PC ae C36:5	PC ae	49	0.27	0.15	(-1.17, 1.71)	(-0.65, 0.96)	1	(-0.49, 1.03)	(-0.27, 0.58)	0.487	131	-0.05	-0.02	(-1.33, 1.24)	(0.06, -0.11)	1	(-0.73, 0.64)	(0.02, -0.07)	0.895
PC ae C38:0	PC ae	49	0.52	0.4	(-0.66, 1.71)	(-0.51, 1.3)	1	(-0.1, 1.15)	(-0.08, 0.88)	0.11	131	0.01	0.01	(-0.75, 0.77)	(-0.02, 0.03)	1	(-0.4, 0.41)	(-0.01, 0.02)	0.966
PC ae C38:1	PC ae	49	0.28	0.22	(-0.73, 1.28)	(-0.59, 1.04)	1	(-0.25, 0.81)	(-0.21, 0.65)	0.314
PC ae C38:2	PC ae	49	1.33	0.37	(-1.8, 4.46)	(-0.5, 1.25)	1	(-0.32, 2.98)	(-0.09, 0.84)	0.123	131	0.1	0.04	(-1.73, 1.94)	(-0.1, 0.17)	1	(-0.88, 1.08)	(-0.03, 0.11)	0.836
PC ae C38:3	PC ae	49	1.46	0.39	(-1.66, 4.57)	(-0.44, 1.21)	1	(-0.19, 3.1)	(-0.05, 0.82)	0.09
PC ae C38:4	PC ae	49	0.8	0.34	(-1.46, 3.07)	(-0.62, 1.3)	1	(-0.39, 2)	(-0.17, 0.84)	0.194	131	-0.07	-0.03	(-1.54, 1.41)	(0.07, -0.13)	1	(-0.85, 0.72)	(0.03, -0.08)	0.871
PC ae C38:5	PC ae	49	0.15	0.05	(-2.36, 2.65)	(-0.86, 0.97)	1	(-1.18, 1.47)	(-0.43, 0.54)	0.83	131	0	0	(-1.3, 1.31)	(0, 0.01)	1	(-0.69, 0.7)	(0, 0)	0.993
PC ae C38:6	PC ae	49	0.52	0.34	(-0.75, 1.79)	(-0.48, 1.15)	1	(-0.15, 1.19)	(-0.1, 0.77)	0.134	131	-0.08	-0.09	(-0.66, 0.5)	(0.24, -0.41)	1	(-0.39, 0.23)	(0.08, -0.26)	0.596
PC ae C40:0	PC ae	49	1.9	0.53	(-1.49, 5.29)	(-0.42, 1.47)	1	(0.11, 3.69)	(0.03, 1.03)	0.044	131	0.36	0.13	(-1.42, 2.14)	(-0.34, 0.59)	1	(-0.59, 1.31)	(-0.12, 0.37)	0.456
PC ae C40:1	PC ae	49	0.7	0.55	(-0.51, 1.91)	(-0.4, 1.5)	1	(0.06, 1.34)	(0.05, 1.05)	0.037
PC ae C40:2	PC ae	49	0.95	0.51	(-0.37, 2.28)	(-0.2, 1.21)	1	(0.25, 1.65)	(0.13, 0.88)	0.011
PC ae C40:3	PC ae	49	0.2	0.15	(-0.81, 1.22)	(-0.61, 0.91)	1	(-0.33, 0.74)	(-0.25, 0.55)	0.462
PC ae C40:4	PC ae	49	0.05	0.04	(-1.04, 1.14)	(-0.83, 0.91)	1	(-0.52, 0.63)	(-0.42, 0.5)	0.856	131	0.26	0.14	(-0.89, 1.4)	(-0.38, 0.66)	1	(-0.36, 0.87)	(-0.13, 0.42)	0.414
PC ae C40:5	PC ae	49	0.3	0.18	(-1.46, 2.07)	(-0.85, 1.2)	1	(-0.63, 1.23)	(-0.37, 0.72)	0.529	131	0.08	0.04	(-1.26, 1.41)	(-0.09, 0.16)	1	(-0.64, 0.79)	(-0.03, 0.1)	0.837
PC ae C40:6	PC ae	49	0.32	0.29	(-0.7, 1.33)	(-0.64, 1.22)	1	(-0.22, 0.85)	(-0.2, 0.78)	0.253	131	-0.07	-0.08	(-0.58, 0.45)	(0.21, -0.37)	1	(-0.34, 0.21)	(0.08, -0.23)	0.634
PC ae C42:0	PC ae	49	0.36	0.44	(-0.32, 1.04)	(-0.4, 1.28)	1	(0, 0.72)	(0, 0.89)	0.057
PC ae C42:1	PC ae	49	0.35	0.47	(-0.2, 0.91)	(-0.27, 1.2)	1	(0.06, 0.65)	(0.08, 0.86)	0.023
PC ae C42:2	PC ae	49	0.3	0.41	(-0.34, 0.93)	(-0.46, 1.28)	1	(-0.04, 0.63)	(-0.05, 0.87)	0.089
PC ae C42:3	PC ae	49	0.21	0.27	(-0.41, 0.82)	(-0.52, 1.05)	1	(-0.12, 0.53)	(-0.15, 0.68)	0.214	131	0.04	0.06	(-0.36, 0.44)	(-0.16, 0.27)	1	(-0.18, 0.25)	(-0.06, 0.17)	0.726
PC ae C42:4	PC ae	49	0.04	0.09	(-0.46, 0.55)	(-0.95, 1.12)	1	(-0.22, 0.31)	(-0.46, 0.63)	0.758	131	0.01	0.03	(-0.28, 0.31)	(-0.08, 0.14)	1	(-0.14, 0.17)	(-0.03, 0.09)	0.86
PC ae C42:5	PC ae	49	-0.17	-0.19	(-0.92, 0.59)	(-1.07, 0.68)	1	(-0.57, 0.23)	(-0.66, 0.27)	0.419	131	0.03	0.03	(-0.56, 0.62)	(-0.08, 0.15)	1	(-0.28, 0.35)	(-0.03, 0.09)	0.851
PC ae C42:6	PC ae	49	0.2	0.38	(-0.35, 0.75)	(-0.67, 1.43)	1	(-0.09, 0.49)	(-0.18, 0.93)	0.19	131	0	0	(-0.37, 0.36)	(0.01, -0.02)	1	(-0.2, 0.19)	(0, -0.01)	0.978
PC ae C44:5	PC ae	49	0	0.02	(-0.16, 0.16)	(-0.92, 0.96)	1	(-0.08, 0.09)	(-0.48, 0.51)	0.949	131	0.01	0.11	(-0.05, 0.08)	(-0.29, 0.5)	1	(-0.02, 0.05)	(-0.1, 0.32)	0.517
PC ae C44:6	PC ae	49	-0.25	-0.32	(-0.91, 0.4)	(-1.15, 0.51)	1	(-0.6, 0.09)	(-0.76, 0.12)	0.16	131	-0.04	-0.06	(-0.48, 0.4)	(0.15, -0.26)	1	(-0.27, 0.19)	(0.05, -0.17)	0.736
SM C30:1	SM	49	0.02	0.11	(-0.14, 0.18)	(-0.84, 1.05)	1	(-0.07, 0.1)	(-0.39, 0.6)	0.677
SM C31:1	SM	49	0.04	0.34	(-0.07, 0.15)	(-0.56, 1.25)	1	(-0.02, 0.1)	(-0.14, 0.82)	0.17
SM C32:0	SM										131	0.04	0.25	(-0.05, 0.13)	(-0.67, 1.16)	1	(-0.01, 0.09)	(-0.24, 0.74)	0.135
SM C32:1	SM	49	0.94	0.44	(-0.98, 2.85)	(-0.46, 1.35)	1	(-0.08, 1.95)	(-0.04, 0.92)	0.076	131	0.01	0.01	(-0.69, 0.72)	(-0.03, 0.04)	1	(-0.36, 0.39)	(-0.01, 0.03)	0.951
SM C32:2	SM	49	0.02	0.1	(-0.17, 0.2)	(-0.99, 1.2)	1	(-0.08, 0.12)	(-0.48, 0.68)	0.731	130	-0.01	-0.05	(-0.11, 0.1)	(0.14, -0.24)	1	(-0.06, 0.05)	(0.05, -0.15)	0.776
SM C33:1	SM	49	0.8	0.42	(-0.69, 2.29)	(-0.36, 1.2)	1	(0.01, 1.58)	(0.01, 0.83)	0.054	131	-0.02	-0.01	(-0.59, 0.56)	(0.04, -0.07)	1	(-0.32, 0.29)	(0.01, -0.04)	0.924
SM C33:2	SM	49	0.02	0.27	(-0.05, 0.1)	(-0.56, 1.11)	1	(-0.01, 0.06)	(-0.17, 0.71)	0.228
SM C33:3	SM	49	0.02	0.33	(-0.04, 0.07)	(-0.66, 1.33)	1	(-0.01, 0.05)	(-0.19, 0.86)	0.219
SM C34:1	SM	49	9.56	0.46	(-10.99, 30.12)	(-0.53, 1.44)	1	(-1.3, 20.42)	(-0.06, 0.98)	0.092	131	1.02	0.05	(-11.73, 13.77)	(-0.13, 0.22)	1	(-5.79, 7.82)	(-0.05, 0.14)	0.77
SM C34:2	SM	49	1.77	0.53	(-1.4, 4.95)	(-0.41, 1.47)	1	(0.1, 3.45)	(0.03, 1.03)	0.044	131	-0.06	-0.01	(-2.69, 2.58)	(0.04, -0.06)	1	(-1.46, 1.35)	(0.01, -0.04)	0.937
SM C35:1	SM	49	0.52	0.58	(-0.32, 1.36)	(-0.36, 1.51)	1	(0.08, 0.97)	(0.08, 1.07)	0.027	131	0	0	(-0.47, 0.47)	(0.01, -0.01)	1	(-0.25, 0.25)	(0, -0.01)	0.985
SM C35:2	SM	49	0.1	0.61	(-0.04, 0.24)	(-0.26, 1.47)	1	(0.02, 0.17)	(0.15, 1.06)	0.014
SM C36:1	SM	49	2.49	0.44	(-2.71, 7.69)	(-0.48, 1.36)	1	(-0.26, 5.24)	(-0.05, 0.93)	0.083	131	0.6	0.07	(-4.74, 5.95)	(-0.2, 0.34)	1	(-2.25, 3.46)	(-0.07, 0.22)	0.679
SM C36:2	SM	49	0.9	0.34	(-1.49, 3.29)	(-0.57, 1.25)	1	(-0.36, 2.16)	(-0.14, 0.82)	0.169
SM C36:3	SM	49	0.1	0.44	(-0.11, 0.32)	(-0.46, 1.33)	1	(-0.01, 0.22)	(-0.04, 0.91)	0.079
SM C37:1	SM	49	0.3	0.61	(-0.19, 0.8)	(-0.38, 1.59)	1	(0.04, 0.57)	(0.09, 1.13)	0.027	131	0.09	0.16	(-0.25, 0.43)	(-0.41, 0.73)	1	(-0.09, 0.27)	(-0.15, 0.46)	0.351
SM C37:3	SM	49	0.02	0.32	(-0.06, 0.1)	(-0.73, 1.38)	1	(-0.02, 0.07)	(-0.23, 0.88)	0.262
SM C38:1	SM	49	1.92	0.18	(-7.38, 11.23)	(-0.71, 1.08)	1	(-2.99, 6.84)	(-0.29, 0.66)	0.448
SM C38:2	SM	49	1.65	0.28	(-4.69, 7.99)	(-0.79, 1.34)	1	(-1.7, 5)	(-0.28, 0.84)	0.339	131	-0.04	-0.01	(-1.91, 1.83)	(0.03, -0.06)	1	(-1.04, 0.96)	(0.01, -0.04)	0.936
SM C38:4	SM	49	0	0.02	(-0.09, 0.09)	(-1.07, 1.1)	1	(-0.05, 0.05)	(-0.56, 0.59)	0.958
SM C39:1	SM	49	0.39	0.21	(-1.38, 2.17)	(-0.73, 1.15)	1	(-0.54, 1.33)	(-0.29, 0.71)	0.417	128	-0.01	-0.02	(-0.43, 0.4)	(0.05, -0.09)	1	(-0.23, 0.21)	(0.02, -0.06)	0.9
SM C39:2	SM	49	0.49	0.59	(-0.2, 1.17)	(-0.24, 1.41)	1	(0.12, 0.85)	(0.15, 1.02)	0.012
SM C39:5	SM										131	0.01	0.15	(-0.04, 0.07)	(-0.41, 0.72)	1	(-0.02, 0.04)	(-0.15, 0.46)	0.373
SM C40:2	SM	49	3.29	0.44	(-4.01, 10.58)	(-0.54, 1.42)	1	(-0.57, 7.14)	(-0.08, 0.96)	0.102
SM C40:4	SM	49	0	0.16	(-0.02, 0.02)	(-0.82, 1.13)	1	(-0.01, 0.01)	(-0.36, 0.67)	0.548	131	0	-0.01	(-0.01, 0.01)	(0.01, -0.02)	1	(-0.01, 0.01)	(0, -0.02)	0.976
SM C40:5	SM	49	0.06	0.2	(-0.22, 0.34)	(-0.77, 1.17)	1	(-0.09, 0.21)	(-0.31, 0.72)	0.445	131	-0.01	-0.06	(-0.08, 0.07)	(0.15, -0.26)	1	(-0.05, 0.03)	(0.05, -0.17)	0.735
SM C41:0	SM	49	0.08	0.25	(-0.24, 0.4)	(-0.76, 1.27)	1	(-0.09, 0.25)	(-0.28, 0.79)	0.358	131	0.05	0.2	(-0.09, 0.19)	(-0.55, 0.96)	1	(-0.02, 0.13)	(-0.2, 0.61)	0.165
SM C41:1	SM	49	1.93	0.46	(-1.93, 5.8)	(-0.46, 1.37)	1	(-0.11, 3.98)	(-0.03, 0.94)	0.07	131	0.13	0.05	(-1.47, 1.73)	(-0.13, 0.23)	1	(-0.72, 0.99)	(-0.05, 0.15)	0.764
SM C41:2	SM	49	2.01	0.58	(-0.91, 4.93)	(-0.27, 1.43)	1	(0.46, 3.55)	(0.14, 1.03)	0.015
SM C41:3	SM	49	0.2	0.23	(-0.56, 0.96)	(-0.62, 1.07)	1	(-0.2, 0.6)	(-0.22, 0.67)	0.329
SM C42:1	SM	49	2.57	0.52	(-1.73, 6.87)	(-0.35, 1.39)	1	(0.3, 4.84)	(0.06, 0.98)	0.032	131	0.63	0.05	(-7.3, 8.55)	(-0.14, 0.24)	1	(-3.6, 4.85)	(-0.05, 0.15)	0.772
SM C42:2	SM	49	10.33	0.71	(-3.18, 23.84)	(-0.22, 1.63)	1	(3.19, 17.47)	(0.22, 1.19)	0.007	131	1.35	0.09	(-8.26, 10.96)	(-0.24, 0.42)	1	(-3.78, 6.48)	(-0.09, 0.26)	0.607
SM C42:3	SM	49	3.89	0.62	(-1.51, 9.3)	(-0.24, 1.47)	1	(1.04, 6.75)	(0.16, 1.07)	0.011	131	-0.11	-0.01	(-5.46, 5.25)	(0.03, -0.06)	1	(-2.96, 2.75)	(0.01, -0.04)	0.942
SM C42:4	SM	49	0.19	0.14	(-1.11, 1.49)	(-0.83, 1.12)	1	(-0.5, 0.88)	(-0.37, 0.66)	0.589	131	0.05	0.02	(-1.33, 1.43)	(-0.06, 0.1)	1	(-0.69, 0.79)	(-0.02, 0.06)	0.898
SM C42:6	SM	49	0.4	0.35	(-0.7, 1.5)	(-0.61, 1.31)	1	(-0.18, 0.98)	(-0.16, 0.86)	0.185	131	-0.03	-0.04	(-0.58, 0.51)	(0.11, -0.19)	1	(-0.32, 0.25)	(0.04, -0.12)	0.814
SM C43:1	SM	49	0.35	0.74	(-0.1, 0.79)	(-0.22, 1.69)	1	(0.11, 0.58)	(0.23, 1.24)	0.006
SM C43:2	SM	49	0.85	0.84	(-0.02, 1.72)	(-0.02, 1.7)	0.191	(0.39, 1.31)	(0.38, 1.29)	7.94e-04	131	0.08	0.04	(-1.29, 1.45)	(-0.1, 0.18)	1	(-0.65, 0.81)	(-0.04, 0.11)	0.835
SM C43:3	SM	49	0.31	0.68	(-0.08, 0.7)	(-0.18, 1.55)	1	(0.1, 0.51)	(0.23, 1.14)	0.006
SM C44:6	SM	49	0.08	0.19	(-0.31, 0.46)	(-0.78, 1.16)	1	(-0.13, 0.28)	(-0.32, 0.7)	0.468	131	-0.05	-0.11	(-0.31, 0.21)	(0.29, -0.51)	1	(-0.18, 0.09)	(0.11, -0.32)	0.507
Sum PC	Sums and Ratios	49	107.11	0.28	(-282.31, 496.53)	(-0.74, 1.3)	1	(-98.64, 312.85)	(-0.26, 0.82)	0.313	131	4.96	0.02	(-156.53, 166.45)	(-0.05, 0.09)	1	(-81.2, 91.12)	(-0.02, 0.06)	0.91
Sum PC aa	Sums and Ratios	49	81.6	0.24	(-271.09, 434.29)	(-0.78, 1.25)	1	(-104.74, 267.93)	(-0.3, 0.77)	0.395	131	4.35	0.02	(-139.56, 148.26)	(-0.05, 0.09)	1	(-72.43, 81.13)	(-0.02, 0.06)	0.912
Sum PC ae	Sums and Ratios	49	24.04	0.54	(-20.19, 68.27)	(-0.45, 1.52)	1	(0.68, 47.41)	(0.02, 1.06)	0.05	131	0.59	0.02	(-18.09, 19.26)	(-0.05, 0.09)	1	(-9.38, 10.55)	(-0.02, 0.06)	0.908
Sum SM	Sums and Ratios	49	48.81	0.55	(-35.58, 133.19)	(-0.4, 1.51)	1	(4.22, 93.39)	(0.05, 1.06)	0.038	131	3.3	0.04	(-44.91, 51.51)	(-0.12, 0.21)	1	(-22.43, 29.02)	(-0.04, 0.13)	0.802
SCD1 18	Sums and Ratios	47	-0.63	-0.17	(-4.63, 3.37)	(-1.28, 0.93)	1	(-2.74, 1.48)	(-0.76, 0.41)	0.562	129	0.15	0.13	(-0.59, 0.89)	(-0.34, 0.59)	1	(-0.25, 0.54)	(-0.12, 0.37)	0.461
SCD1 16	Sums and Ratios	48	0.07	0.33	(-0.14, 0.28)	(-0.64, 1.3)	1	(-0.04, 0.18)	(-0.18, 0.84)	0.216	131	0.03	0.26	(-0.04, 0.11)	(-0.69, 1.2)	1	(-0.01, 0.07)	(-0.25, 0.76)	0.119
SM/PC	Sums and Ratios	49	0.01	0.4	(-0.02, 0.04)	(-0.63, 1.44)	1	(0, 0.03)	(-0.14, 0.95)	0.155	130	0	0.06	(-0.05, 0.06)	(-0.15, 0.27)	1	(-0.02, 0.03)	(-0.06, 0.17)	0.753
FAO 14:0	Sums and Ratios	47	0.01	0.22	(-0.02, 0.03)	(-0.72, 1.16)	1	(-0.01, 0.02)	(-0.28, 0.72)	0.39	130	0.01	0.05	(-0.06, 0.08)	(-0.14, 0.25)	1	(-0.03, 0.04)	(-0.05, 0.16)	0.763
FAO 16:0	Sums and Ratios	49	0.04	0.52	(-0.03, 0.1)	(-0.42, 1.46)	1	(0, 0.07)	(0.02, 1.02)	0.046	130	-0.01	-0.03	(-0.32, 0.29)	(0.07, -0.13)	1	(-0.18, 0.15)	(0.03, -0.08)	0.877
FAO 16:1	Sums and Ratios	47	0.01	0.35	(-0.02, 0.05)	(-0.69, 1.39)	1	(-0.01, 0.03)	(-0.2, 0.9)	0.216	130	0	0.03	(-0.1, 0.11)	(-0.08, 0.15)	1	(-0.05, 0.06)	(-0.03, 0.09)	0.858
FAO 18:0	Sums and Ratios	48	0	0.19	(-0.02, 0.03)	(-0.83, 1.22)	1	(-0.01, 0.02)	(-0.35, 0.73)	0.492	130	-0.01	-0.04	(-0.09, 0.08)	(0.11, -0.19)	1	(-0.05, 0.04)	(0.04, -0.12)	0.822
FAO 18:1	Sums and Ratios	49	0.04	0.62	(-0.02, 0.1)	(-0.33, 1.57)	1	(0.01, 0.07)	(0.11, 1.12)	0.02	130	0	0.02	(-0.17, 0.18)	(-0.05, 0.08)	1	(-0.09, 0.1)	(-0.02, 0.05)	0.921

## Sheet: Maternal blood
Analyte	Analyte Group	n	Beta	Standardized Beta	95% Beta CI (Bonferroni)	95% Standardized Beta CI (Bonferroni)	p-value (Bonferroni)	95% Beta CI	95% Standardized Beta CI	p-value
Ala	Nonessential AA	47	-8.83	-0.16	(-68.49, 50.83)	(-1.21, 0.9)	1	(-40.35, 22.69)	(-0.71, 0.4)	0.586
Arg	Nonessential AA	48	-2.96	-0.21	(-16.88, 10.96)	(-1.2, 0.78)	1	(-10.31, 4.4)	(-0.73, 0.31)	0.435
Asn	Nonessential AA	48	1.34	0.2	(-4.98, 7.65)	(-0.73, 1.12)	1	(-2, 4.67)	(-0.29, 0.69)	0.437
Asp	Nonessential AA	47	2.45	0.37	(-4.25, 9.16)	(-0.63, 1.37)	1	(-1.09, 6)	(-0.16, 0.89)	0.181
Cit	Nonessential AA	48	0.09	0.03	(-2.62, 2.8)	(-0.76, 0.81)	1	(-1.34, 1.52)	(-0.39, 0.44)	0.906
Cys	Nonessential AA	47	-0.12	-0.4	(-0.4, 0.15)	(-1.29, 0.49)	1	(-0.27, 0.02)	(-0.87, 0.07)	0.103
Gln	Nonessential AA	48	2.66	0.07	(-35.77, 41.1)	(-0.89, 1.02)	1	(-17.64, 22.97)	(-0.44, 0.57)	0.798
Glu	Nonessential AA	48	3.54	0.09	(-32.14, 39.22)	(-0.8, 0.98)	1	(-15.31, 22.39)	(-0.38, 0.56)	0.715
Gly	Nonessential AA	47	6.65	0.18	(-27.06, 40.36)	(-0.73, 1.09)	1	(-11.16, 24.46)	(-0.3, 0.66)	0.469
His	Essential AA	48	-6.7	-0.32	(-28.03, 14.64)	(-1.33, 0.7)	1	(-17.97, 4.58)	(-0.86, 0.22)	0.251
Ile	BCAA	48	-1.02	-0.12	(-9.01, 6.97)	(-1.06, 0.82)	1	(-5.24, 3.2)	(-0.62, 0.38)	0.639
Leu	BCAA	47	-3.71	-0.26	(-13.72, 6.29)	(-0.95, 0.44)	1	(-9, 1.57)	(-0.62, 0.11)	0.178
Lys	Essential AA	47	0.95	0.06	(-12.92, 14.82)	(-0.77, 0.89)	1	(-6.37, 8.28)	(-0.38, 0.5)	0.8
Met	Essential AA	48	0.68	0.26	(-1.98, 3.35)	(-0.76, 1.29)	1	(-0.73, 2.09)	(-0.28, 0.8)	0.347
Orn	Nonessential AA	47	1.87	0.13	(-10.94, 14.69)	(-0.77, 1.04)	1	(-4.9, 8.65)	(-0.35, 0.61)	0.591
Phe	Essential AA	47	0.3	0.05	(-6.31, 6.92)	(-0.97, 1.07)	1	(-3.19, 3.8)	(-0.49, 0.59)	0.866
Pro	Nonessential AA	48	0.01	0	(-26.07, 26.09)	(-1.03, 1.03)	1	(-13.77, 13.79)	(-0.54, 0.54)	0.999
Ser	Nonessential AA	47	-0.83	-0.06	(-14.46, 12.8)	(-1.09, 0.97)	1	(-8.03, 6.37)	(-0.61, 0.48)	0.822
Thr	Essential AA	48	6.8	0.15	(-32.87, 46.47)	(-0.74, 1.04)	1	(-14.16, 27.76)	(-0.32, 0.62)	0.529
Trp	Essential AA	48	-0.35	-0.04	(-7.89, 7.19)	(-0.96, 0.87)	1	(-4.33, 3.64)	(-0.53, 0.44)	0.865
Tyr	Nonessential AA	48	1.49	0.23	(-4.83, 7.82)	(-0.76, 1.23)	1	(-1.85, 4.83)	(-0.29, 0.76)	0.387
Val	BCAA	48	-5.69	-0.22	(-31.94, 20.56)	(-1.22, 0.79)	1	(-19.56, 8.18)	(-0.75, 0.31)	0.426
14:0	NEFA	48	0.13	0.06	(-2.17, 2.44)	(-1.03, 1.15)	1	(-1.09, 1.35)	(-0.51, 0.64)	0.834
14:1	NEFA	48	0.12	0.37	(-0.23, 0.47)	(-0.69, 1.43)	1	(-0.06, 0.31)	(-0.19, 0.93)	0.206
15:0	NEFA	48	0.21	0.37	(-0.36, 0.78)	(-0.65, 1.4)	1	(-0.09, 0.51)	(-0.17, 0.91)	0.184
16:0	NEFA	48	6.92	0.39	(-11.2, 25.04)	(-0.63, 1.41)	1	(-2.65, 16.5)	(-0.15, 0.93)	0.164
16:1	NEFA	48	1.9	0.61	(-1.18, 4.97)	(-0.38, 1.59)	1	(0.27, 3.52)	(0.09, 1.12)	0.027
16:2	NEFA	48	0.02	0.21	(-0.09, 0.13)	(-0.83, 1.24)	1	(-0.04, 0.08)	(-0.34, 0.75)	0.46
17:0	NEFA	48	0.15	0.32	(-0.3, 0.6)	(-0.63, 1.27)	1	(-0.09, 0.39)	(-0.18, 0.82)	0.222
17:1	NEFA	48	0.11	0.37	(-0.19, 0.41)	(-0.61, 1.35)	1	(-0.05, 0.27)	(-0.15, 0.89)	0.169
17:2	NEFA	48	0.01	0.31	(-0.01, 0.03)	(-0.64, 1.26)	1	(0, 0.02)	(-0.19, 0.81)	0.235
18:0	NEFA	47	1.87	0.28	(-5.59, 9.34)	(-0.84, 1.41)	1	(-2.07, 5.82)	(-0.31, 0.88)	0.357
18:1	NEFA	48	12.92	0.62	(-8.67, 34.52)	(-0.42, 1.65)	1	(1.51, 24.33)	(0.07, 1.17)	0.032
18:2	NEFA	48	4.01	0.35	(-7.74, 15.77)	(-0.67, 1.36)	1	(-2.19, 10.22)	(-0.19, 0.88)	0.212
18:3	NEFA	48	0.66	0.44	(-0.74, 2.06)	(-0.49, 1.37)	1	(-0.08, 1.4)	(-0.06, 0.93)	0.09
19:0	NEFA	48	0	0.09	(-0.05, 0.06)	(-0.85, 1.02)	1	(-0.02, 0.03)	(-0.41, 0.58)	0.736
19:1	NEFA	48	0.04	0.33	(-0.08, 0.16)	(-0.7, 1.37)	1	(-0.02, 0.1)	(-0.21, 0.88)	0.239
20:1	NEFA	48	0.19	0.54	(-0.17, 0.56)	(-0.48, 1.57)	1	(0, 0.38)	(0, 1.09)	0.055
20:2	NEFA	48	0.09	0.37	(-0.18, 0.36)	(-0.75, 1.48)	1	(-0.05, 0.23)	(-0.22, 0.96)	0.227
20:3	NEFA	44	0.09	0.17	(-0.49, 0.66)	(-0.97, 1.32)	1	(-0.22, 0.39)	(-0.43, 0.78)	0.576
20:4	NEFA	47	0.42	0.16	(-2.1, 2.93)	(-0.79, 1.1)	1	(-0.91, 1.74)	(-0.34, 0.66)	0.542
20:5	NEFA	48	0.14	0.18	(-0.5, 0.79)	(-0.64, 1)	1	(-0.2, 0.48)	(-0.25, 0.61)	0.422
22:3	NEFA	47	0	0.3	(-0.01, 0.02)	(-0.69, 1.29)	1	(0, 0.01)	(-0.22, 0.82)	0.269
22:4	NEFA	48	0.03	0.21	(-0.11, 0.18)	(-0.76, 1.19)	1	(-0.04, 0.11)	(-0.3, 0.73)	0.419
22:5	NEFA	48	0.08	0.3	(-0.18, 0.34)	(-0.65, 1.26)	1	(-0.05, 0.22)	(-0.2, 0.81)	0.244
22:6	NEFA	48	0.73	0.43	(-0.66, 2.11)	(-0.39, 1.25)	1	(-0.01, 1.46)	(0, 0.86)	0.06
24:1	NEFA	48	0.04	0.46	(-0.04, 0.12)	(-0.48, 1.4)	1	(0, 0.08)	(-0.03, 0.96)	0.075
24:3	NEFA	47	0	-0.38	(0, 0)	(-1.33, 0.57)	1	(0, 0)	(-0.89, 0.12)	0.146
24:4	NEFA	48	0	-0.07	(-0.04, 0.03)	(-1.09, 0.94)	1	(-0.02, 0.02)	(-0.61, 0.46)	0.791
24:5	NEFA	48	0	-0.06	(-0.04, 0.03)	(-0.95, 0.83)	1	(-0.02, 0.02)	(-0.53, 0.41)	0.8
24:6	NEFA	48	0	0	(-0.02, 0.02)	(-0.77, 0.77)	1	(-0.01, 0.01)	(-0.4, 0.41)	0.986
26:1	NEFA	48	0	-0.12	(-0.03, 0.02)	(-0.82, 0.58)	1	(-0.02, 0.01)	(-0.49, 0.25)	0.534
26:2	NEFA	48	-0.01	-0.28	(-0.02, 0.01)	(-1.09, 0.54)	1	(-0.01, 0)	(-0.71, 0.16)	0.216
26:4	NEFA	47	0	0.28	(0, 0)	(-0.81, 1.37)	1	(0, 0)	(-0.29, 0.86)	0.342
26:5	NEFA	47	0	-0.02	(0, 0)	(-0.99, 0.95)	1	(0, 0)	(-0.54, 0.49)	0.93
AC 0	Free carnitine	49	0.62	0.15	(-3.33, 4.58)	(-0.78, 1.07)	1	(-1.47, 2.71)	(-0.34, 0.64)	0.561
AC C2:0	Acylcarnitines	49	0.01	0.03	(-0.36, 0.38)	(-0.72, 0.77)	1	(-0.18, 0.21)	(-0.37, 0.42)	0.896
AC C3:0	Acylcarnitines	49	0	0.06	(-0.04, 0.04)	(-0.78, 0.9)	1	(-0.02, 0.02)	(-0.39, 0.5)	0.803
AC C4:0	Acylcarnitines	49	0	0.06	(-0.04, 0.05)	(-0.9, 1.01)	1	(-0.02, 0.03)	(-0.45, 0.56)	0.822
AC C4:0:DC	Acylcarnitines	46	0	-0.07	(-0.01, 0.01)	(-1.17, 1.02)	1	(-0.01, 0)	(-0.65, 0.51)	0.802
AC C5:0	Acylcarnitines	49	0	-0.01	(-0.03, 0.03)	(-1.12, 1.1)	1	(-0.01, 0.01)	(-0.6, 0.58)	0.974
AC C6:0:OH	Acylcarnitines	46	0	0.19	(0, 0)	(-0.69, 1.06)	1	(0, 0)	(-0.27, 0.65)	0.43
AC C8:0	Acylcarnitines	49	0.03	0.58	(-0.02, 0.09)	(-0.42, 1.58)	1	(0, 0.06)	(0.05, 1.11)	0.037
AC C8:0:OH	Acylcarnitines	48	0	0.59	(0, 0.01)	(-0.37, 1.55)	1	(0, 0.01)	(0.09, 1.1)	0.028
AC C8:1	Acylcarnitines	49	0.01	0.34	(-0.02, 0.03)	(-0.66, 1.35)	1	(0, 0.02)	(-0.19, 0.88)	0.212
AC C9:0	Acylcarnitines	47	0	-0.17	(-0.01, 0.01)	(-1.16, 0.81)	1	(-0.01, 0)	(-0.69, 0.35)	0.512
AC C10:0	Acylcarnitines	49	0.07	0.6	(-0.05, 0.2)	(-0.42, 1.62)	1	(0.01, 0.14)	(0.06, 1.14)	0.035
AC C10:1	Acylcarnitines	47	0.01	0.3	(-0.02, 0.04)	(-0.76, 1.35)	1	(-0.01, 0.02)	(-0.26, 0.85)	0.303
AC C10:2	Acylcarnitines	47	0	0.1	(-0.01, 0.01)	(-0.78, 0.98)	1	(0, 0.01)	(-0.37, 0.56)	0.682
AC C12:0	Acylcarnitines	47	0.01	0.46	(-0.01, 0.03)	(-0.64, 1.57)	1	(0, 0.02)	(-0.12, 1.05)	0.127
AC C12:1	Acylcarnitines	48	0.01	0.57	(-0.01, 0.03)	(-0.45, 1.59)	1	(0, 0.02)	(0.03, 1.11)	0.045
AC C14:0	Acylcarnitines	47	0	0.02	(-0.01, 0.01)	(-1.09, 1.14)	1	(0, 0.01)	(-0.57, 0.61)	0.938
AC C14:1	Acylcarnitines	49	0.01	0.87	(0, 0.03)	(-0.07, 1.81)	0.308	(0.01, 0.02)	(0.38, 1.37)	0.001
AC C14:2	Acylcarnitines	48	0.01	0.73	(0, 0.02)	(-0.25, 1.71)	1	(0, 0.01)	(0.21, 1.25)	0.008
AC C16:0	Acylcarnitines	49	0	0.15	(-0.02, 0.03)	(-0.86, 1.17)	1	(-0.01, 0.02)	(-0.38, 0.69)	0.579
AC C16:0:Oxo	Acylcarnitines	47	0	0.29	(0, 0)	(-0.78, 1.37)	1	(0, 0)	(-0.28, 0.86)	0.321
AC C16:1	Acylcarnitines	47	0	0.15	(-0.01, 0.02)	(-0.96, 1.25)	1	(-0.01, 0.01)	(-0.44, 0.73)	0.627
AC C16:2	Acylcarnitines	49	0	0.51	(0, 0.01)	(-0.41, 1.44)	1	(0, 0.01)	(0.03, 1)	0.046
AC C18:0	Acylcarnitines	48	0	-0.2	(-0.01, 0.01)	(-1.22, 0.83)	1	(-0.01, 0)	(-0.74, 0.35)	0.483
AC C18:1	Acylcarnitines	49	0.01	0.57	(-0.01, 0.03)	(-0.47, 1.61)	1	(0, 0.02)	(0.02, 1.12)	0.049
AC C18:2	Acylcarnitines	49	0	0.12	(-0.02, 0.02)	(-0.97, 1.22)	1	(-0.01, 0.01)	(-0.46, 0.7)	0.678
3-Methyl-2 oxovaleric acid	BCKA	46	-0.07	-0.04	(-1.69, 1.55)	(-0.96, 0.88)	1	(-0.92, 0.79)	(-0.53, 0.45)	0.875
4-Methyl-2 oxovaleric acid	BCKA	46	0.08	0.05	(-1.55, 1.72)	(-0.93, 1.03)	1	(-0.78, 0.95)	(-0.47, 0.57)	0.85
Beta-Hydroxybutyric acid	TCA	47	1.32	0.11	(-10.21, 12.85)	(-0.82, 1.04)	1	(-4.77, 7.42)	(-0.38, 0.6)	0.673
Citric acid	TCA	48	0.78	0.04	(-18.22, 19.79)	(-1.04, 1.13)	1	(-9.26, 10.82)	(-0.53, 0.62)	0.879
Fumaric acid	TCA	48	-0.04	-0.07	(-0.56, 0.49)	(-1.04, 0.9)	1	(-0.32, 0.24)	(-0.58, 0.44)	0.795
Isocitric acid	TCA	48	-0.36	-0.1	(-4.16, 3.44)	(-1.16, 0.96)	1	(-2.37, 1.64)	(-0.66, 0.46)	0.725
Malic acid	TCA	48	-0.97	-0.28	(-4.83, 2.9)	(-1.39, 0.84)	1	(-3.01, 1.08)	(-0.87, 0.31)	0.358
Methyl Malonic acid	TCA	48	0.01	0.12	(-0.08, 0.11)	(-0.65, 0.89)	1	(-0.03, 0.06)	(-0.29, 0.53)	0.565
Succinic acid	TCA	48	0.05	0.03	(-1.83, 1.94)	(-0.97, 1.02)	1	(-0.94, 1.05)	(-0.5, 0.55)	0.915
Taurine	TCA	47	1.63	0.08	(-18.78, 22.04)	(-0.93, 1.09)	1	(-9.16, 12.42)	(-0.45, 0.61)	0.769
H1	Glucose	49	-207.68	-0.19	(-1318.88, 903.52)	(-1.23, 0.84)	1	(-794.76, 379.4)	(-0.74, 0.35)	0.492
LPC a C14:0	LPC	49	-0.45	-0.31	(-1.9, 1)	(-1.32, 0.7)	1	(-1.21, 0.32)	(-0.85, 0.22)	0.257
LPC a C16:0	LPC	49	18.08	0.52	(-12.96, 49.13)	(-0.37, 1.4)	1	(1.68, 34.48)	(0.05, 0.98)	0.037
LPC a C16:1	LPC	49	0.23	0.32	(-0.36, 0.83)	(-0.49, 1.13)	1	(-0.08, 0.55)	(-0.11, 0.75)	0.151
LPC a C18:0	LPC	49	2.88	0.37	(-3.88, 9.63)	(-0.5, 1.23)	1	(-0.69, 6.44)	(-0.09, 0.82)	0.122
LPC a C18:1	LPC	49	2.2	0.62	(-1.23, 5.62)	(-0.35, 1.58)	1	(0.39, 4.01)	(0.11, 1.13)	0.022
LPC a C18:2	LPC	49	0.49	0.18	(-2.33, 3.31)	(-0.87, 1.24)	1	(-1, 1.98)	(-0.38, 0.74)	0.525
LPC a C18:3	LPC	48	0.05	0.19	(-0.21, 0.3)	(-0.9, 1.28)	1	(-0.09, 0.18)	(-0.38, 0.77)	0.514
LPC a C20:1	LPC	49	0.13	0.44	(-0.15, 0.41)	(-0.52, 1.41)	1	(-0.02, 0.28)	(-0.06, 0.95)	0.094
LPC a C20:2	LPC	49	0.03	0.16	(-0.14, 0.19)	(-0.85, 1.16)	1	(-0.06, 0.11)	(-0.37, 0.69)	0.563
LPC a C20:3	LPC	49	-0.1	-0.16	(-0.74, 0.54)	(-1.18, 0.86)	1	(-0.44, 0.24)	(-0.7, 0.38)	0.558
LPC a C20:4	LPC	48	0.2	0.25	(-0.66, 1.06)	(-0.82, 1.32)	1	(-0.25, 0.65)	(-0.32, 0.82)	0.391
LPC a C20:5	LPC	49	0.01	0.05	(-0.14, 0.15)	(-0.96, 1.06)	1	(-0.07, 0.08)	(-0.49, 0.58)	0.863
LPC a C22:5	LPC	48	0.01	0.09	(-0.12, 0.14)	(-0.89, 1.06)	1	(-0.06, 0.08)	(-0.43, 0.6)	0.739
LPC a C22:6	LPC	49	0.15	0.34	(-0.27, 0.56)	(-0.65, 1.34)	1	(-0.08, 0.37)	(-0.18, 0.87)	0.206
LPC e C16:0	LPC	49	0.17	0.31	(-0.29, 0.63)	(-0.55, 1.17)	1	(-0.08, 0.41)	(-0.14, 0.77)	0.188
LPC e C18:0	LPC	49	0.54	0.65	(-0.14, 1.23)	(-0.17, 1.46)	1	(0.18, 0.91)	(0.22, 1.07)	0.005
LPC e C18:1	LPC	49	0.05	0.32	(-0.11, 0.21)	(-0.67, 1.31)	1	(-0.03, 0.14)	(-0.2, 0.84)	0.24
PC aa C18:1	PC aa	49	0.27	0.45	(-0.37, 0.91)	(-0.61, 1.52)	1	(-0.06, 0.61)	(-0.11, 1.01)	0.122
PC aa C26:0	PC aa	49	4.53	0.49	(-4.1, 13.17)	(-0.44, 1.42)	1	(-0.03, 9.1)	(0, 0.98)	0.058
PC aa C26:2	PC aa	49	0.06	0.29	(-0.14, 0.27)	(-0.65, 1.22)	1	(-0.04, 0.17)	(-0.2, 0.78)	0.257
PC aa C28:1	PC aa	49	3.47	0.48	(-2.44, 9.38)	(-0.34, 1.31)	1	(0.35, 6.59)	(0.05, 0.92)	0.035
PC aa C30:0	PC aa	49	-0.48	-0.23	(-2.61, 1.65)	(-1.25, 0.79)	1	(-1.6, 0.65)	(-0.77, 0.31)	0.408
PC aa C32:0	PC aa	49	0.97	0.37	(-1.39, 3.33)	(-0.53, 1.27)	1	(-0.28, 2.22)	(-0.11, 0.85)	0.134
PC aa C32:1	PC aa	49	0.21	0.03	(-7.79, 8.21)	(-0.98, 1.04)	1	(-4.02, 4.44)	(-0.51, 0.56)	0.923
PC aa C32:2	PC aa	49	-0.68	-0.31	(-2.97, 1.61)	(-1.37, 0.74)	1	(-1.89, 0.53)	(-0.87, 0.24)	0.274
PC aa C32:3	PC aa	49	0.02	0.07	(-0.21, 0.24)	(-0.94, 1.09)	1	(-0.1, 0.13)	(-0.46, 0.61)	0.794
PC aa C34:1	PC aa	49	23.9	0.38	(-38.7, 86.49)	(-0.61, 1.37)	1	(-9.17, 56.97)	(-0.15, 0.9)	0.164
PC aa C34:2	PC aa	49	23.63	0.2	(-99.43, 146.69)	(-0.84, 1.24)	1	(-41.39, 88.65)	(-0.35, 0.75)	0.48
PC aa C34:3	PC aa	49	2.75	0.36	(-4.99, 10.49)	(-0.65, 1.36)	1	(-1.33, 6.84)	(-0.17, 0.89)	0.194
PC aa C34:4	PC aa	49	-0.07	-0.1	(-0.79, 0.66)	(-1.17, 0.97)	1	(-0.45, 0.32)	(-0.66, 0.47)	0.738
PC aa C34:5	PC aa	49	0.02	0.13	(-0.11, 0.14)	(-0.9, 1.15)	1	(-0.05, 0.08)	(-0.42, 0.67)	0.649
PC aa C36:0	PC aa	49	3.86	0.64	(-1.24, 8.97)	(-0.21, 1.48)	1	(1.17, 6.56)	(0.19, 1.09)	0.008
PC aa C36:1	PC aa	49	2.12	0.2	(-8.4, 12.64)	(-0.77, 1.17)	1	(-3.44, 7.68)	(-0.32, 0.71)	0.459
PC aa C36:2	PC aa	49	0.24	0.01	(-45.51, 45.98)	(-1.01, 1.02)	1	(-23.93, 24.41)	(-0.53, 0.54)	0.985
PC aa C36:3	PC aa	49	1.15	0.03	(-37.57, 39.87)	(-0.95, 1.01)	1	(-19.31, 21.61)	(-0.49, 0.55)	0.913
PC aa C36:4	PC aa	49	4.47	0.1	(-34.37, 43.32)	(-0.8, 1.01)	1	(-16.05, 25)	(-0.38, 0.59)	0.671
PC aa C36:5	PC aa	49	-0.24	-0.04	(-6.11, 5.63)	(-0.95, 0.88)	1	(-3.34, 2.86)	(-0.52, 0.45)	0.881
PC aa C36:6	PC aa	49	0.06	0.12	(-0.42, 0.53)	(-0.88, 1.12)	1	(-0.19, 0.31)	(-0.41, 0.65)	0.663
PC aa C38:0	PC aa	49	1.54	0.54	(-1, 4.07)	(-0.35, 1.44)	1	(0.2, 2.88)	(0.07, 1.02)	0.03
PC aa C38:1	PC aa	49	1.32	0.65	(-0.54, 3.19)	(-0.26, 1.56)	1	(0.34, 2.31)	(0.17, 1.13)	0.012
PC aa C38:2	PC aa	49	1.49	0.42	(-1.28, 4.25)	(-0.36, 1.21)	1	(0.02, 2.95)	(0.01, 0.84)	0.053
PC aa C38:3	PC aa	49	-1.08	-0.11	(-10.45, 8.3)	(-1.02, 0.81)	1	(-6.03, 3.88)	(-0.59, 0.38)	0.672
PC aa C38:4	PC aa	49	0.34	0.02	(-13.86, 14.54)	(-0.88, 0.92)	1	(-7.16, 7.84)	(-0.45, 0.5)	0.93
PC aa C38:5	PC aa	49	0.9	0.1	(-6.86, 8.67)	(-0.77, 0.97)	1	(-3.2, 5.01)	(-0.36, 0.56)	0.669
PC aa C38:6	PC aa	49	6.99	0.26	(-15.98, 29.96)	(-0.6, 1.13)	1	(-5.14, 19.13)	(-0.19, 0.72)	0.265
PC aa C40:0	PC aa	49	0.37	0.42	(-0.45, 1.19)	(-0.5, 1.33)	1	(-0.06, 0.81)	(-0.07, 0.9)	0.1
PC aa C40:1	PC aa	49	0.42	0.55	(-0.2, 1.04)	(-0.25, 1.35)	1	(0.1, 0.75)	(0.13, 0.97)	0.015
PC aa C40:2	PC aa	49	0.29	0.4	(-0.25, 0.83)	(-0.35, 1.14)	1	(0, 0.57)	(0, 0.79)	0.054
PC aa C40:3	PC aa	49	0.32	0.38	(-0.36, 1)	(-0.42, 1.18)	1	(-0.03, 0.68)	(-0.04, 0.81)	0.084
PC aa C40:4	PC aa	49	0.28	0.28	(-0.59, 1.16)	(-0.58, 1.13)	1	(-0.18, 0.74)	(-0.17, 0.73)	0.234
PC aa C40:5	PC aa	49	0.07	0.04	(-1.67, 1.81)	(-0.85, 0.92)	1	(-0.85, 0.99)	(-0.43, 0.51)	0.883
PC aa C40:6	PC aa	49	0.42	0.07	(-4.68, 5.53)	(-0.76, 0.9)	1	(-2.27, 3.12)	(-0.37, 0.51)	0.76
PC aa C42:0	PC aa	49	0.03	0.07	(-0.35, 0.42)	(-0.72, 0.85)	1	(-0.17, 0.23)	(-0.35, 0.48)	0.757
PC aa C42:1	PC aa	49	0.09	0.28	(-0.19, 0.37)	(-0.59, 1.16)	1	(-0.06, 0.24)	(-0.18, 0.75)	0.235
PC aa C42:2	PC aa	49	0.15	0.28	(-0.26, 0.57)	(-0.47, 1.02)	1	(-0.07, 0.37)	(-0.12, 0.67)	0.177
PC aa C42:3	PC aa	49	0.18	0.4	(-0.19, 0.55)	(-0.41, 1.2)	1	(-0.01, 0.37)	(-0.03, 0.82)	0.077
PC aa C42:4	PC aa	49	0	0	(-0.19, 0.19)	(-0.65, 0.65)	1	(-0.1, 0.1)	(-0.34, 0.34)	0.998
PC aa C42:5	PC aa	49	0.05	0.15	(-0.26, 0.36)	(-0.76, 1.06)	1	(-0.11, 0.21)	(-0.33, 0.63)	0.55
PC aa C42:6	PC aa	49	0.19	0.45	(-0.2, 0.58)	(-0.46, 1.35)	1	(-0.01, 0.4)	(-0.03, 0.93)	0.074
PC aa C43:4	PC aa	49	0.01	0.04	(-0.23, 0.25)	(-0.92, 1)	1	(-0.12, 0.14)	(-0.47, 0.55)	0.877
PC ae C28:2	PC ae	49	0.21	0.58	(-0.08, 0.49)	(-0.23, 1.39)	1	(0.05, 0.36)	(0.15, 1.01)	0.011
PC ae C30:0	PC ae	49	0.14	0.34	(-0.26, 0.54)	(-0.6, 1.28)	1	(-0.07, 0.35)	(-0.16, 0.83)	0.19
PC ae C30:1	PC ae	49	0.08	0.53	(-0.06, 0.23)	(-0.41, 1.46)	1	(0.01, 0.16)	(0.03, 1.02)	0.043
PC ae C32:0	PC ae	49	0.08	0.09	(-0.7, 0.85)	(-0.81, 0.98)	1	(-0.34, 0.49)	(-0.39, 0.56)	0.719
PC ae C32:1	PC ae	49	0.14	0.25	(-0.4, 0.67)	(-0.72, 1.22)	1	(-0.15, 0.42)	(-0.27, 0.76)	0.35
PC ae C32:2	PC ae	49	0.25	0.77	(0, 0.5)	(0.01, 1.52)	0.126	(0.12, 0.38)	(0.37, 1.16)	5.21e-04
PC ae C34:0	PC ae	49	0.1	0.21	(-0.33, 0.53)	(-0.71, 1.13)	1	(-0.13, 0.33)	(-0.28, 0.69)	0.401
PC ae C34:1	PC ae	49	0.68	0.31	(-1.54, 2.91)	(-0.69, 1.3)	1	(-0.49, 1.86)	(-0.22, 0.83)	0.26
PC ae C34:2	PC ae	49	0.63	0.28	(-1.81, 3.06)	(-0.82, 1.39)	1	(-0.66, 1.91)	(-0.3, 0.87)	0.345
PC ae C34:3	PC ae	49	0.37	0.28	(-0.98, 1.71)	(-0.75, 1.3)	1	(-0.34, 1.07)	(-0.26, 0.82)	0.318
PC ae C34:4	PC ae	49	0	0	(-0.17, 0.17)	(-0.94, 0.94)	1	(-0.09, 0.09)	(-0.5, 0.5)	0.993
PC ae C36:0	PC ae	48	0.38	0.63	(-0.16, 0.92)	(-0.26, 1.52)	1	(0.1, 0.66)	(0.16, 1.1)	0.012
PC ae C36:1	PC ae	49	4.38	0.54	(-3.13, 11.9)	(-0.39, 1.48)	1	(0.41, 8.35)	(0.05, 1.04)	0.037
PC ae C36:2	PC ae	49	6.03	0.73	(-2.27, 14.32)	(-0.27, 1.73)	1	(1.64, 10.41)	(0.2, 1.26)	0.01
PC ae C36:3	PC ae	49	0.57	0.36	(-1.09, 2.23)	(-0.69, 1.42)	1	(-0.31, 1.45)	(-0.19, 0.92)	0.209
PC ae C36:4	PC ae	49	0.3	0.12	(-1.85, 2.45)	(-0.76, 1.01)	1	(-0.84, 1.44)	(-0.34, 0.59)	0.606
PC ae C36:5	PC ae	49	0.27	0.15	(-1.17, 1.71)	(-0.65, 0.96)	1	(-0.49, 1.03)	(-0.27, 0.58)	0.487
PC ae C38:0	PC ae	49	0.52	0.4	(-0.66, 1.71)	(-0.51, 1.3)	1	(-0.1, 1.15)	(-0.08, 0.88)	0.11
PC ae C38:1	PC ae	49	0.28	0.22	(-0.73, 1.28)	(-0.59, 1.04)	1	(-0.25, 0.81)	(-0.21, 0.65)	0.314
PC ae C38:2	PC ae	49	1.33	0.37	(-1.8, 4.46)	(-0.5, 1.25)	1	(-0.32, 2.98)	(-0.09, 0.84)	0.123
PC ae C38:3	PC ae	49	1.46	0.39	(-1.66, 4.57)	(-0.44, 1.21)	1	(-0.19, 3.1)	(-0.05, 0.82)	0.09
PC ae C38:4	PC ae	49	0.8	0.34	(-1.46, 3.07)	(-0.62, 1.3)	1	(-0.39, 2)	(-0.17, 0.84)	0.194
PC ae C38:5	PC ae	49	0.15	0.05	(-2.36, 2.65)	(-0.86, 0.97)	1	(-1.18, 1.47)	(-0.43, 0.54)	0.83
PC ae C38:6	PC ae	49	0.52	0.34	(-0.75, 1.79)	(-0.48, 1.15)	1	(-0.15, 1.19)	(-0.1, 0.77)	0.134
PC ae C40:0	PC ae	49	1.9	0.53	(-1.49, 5.29)	(-0.42, 1.47)	1	(0.11, 3.69)	(0.03, 1.03)	0.044
PC ae C40:1	PC ae	49	0.7	0.55	(-0.51, 1.91)	(-0.4, 1.5)	1	(0.06, 1.34)	(0.05, 1.05)	0.037
PC ae C40:2	PC ae	49	0.95	0.51	(-0.37, 2.28)	(-0.2, 1.21)	1	(0.25, 1.65)	(0.13, 0.88)	0.011
PC ae C40:3	PC ae	49	0.2	0.15	(-0.81, 1.22)	(-0.61, 0.91)	1	(-0.33, 0.74)	(-0.25, 0.55)	0.462
PC ae C40:4	PC ae	49	0.05	0.04	(-1.04, 1.14)	(-0.83, 0.91)	1	(-0.52, 0.63)	(-0.42, 0.5)	0.856
PC ae C40:5	PC ae	49	0.3	0.18	(-1.46, 2.07)	(-0.85, 1.2)	1	(-0.63, 1.23)	(-0.37, 0.72)	0.529
PC ae C40:6	PC ae	49	0.32	0.29	(-0.7, 1.33)	(-0.64, 1.22)	1	(-0.22, 0.85)	(-0.2, 0.78)	0.253
PC ae C42:0	PC ae	49	0.36	0.44	(-0.32, 1.04)	(-0.4, 1.28)	1	(0, 0.72)	(0, 0.89)	0.057
PC ae C42:1	PC ae	49	0.35	0.47	(-0.2, 0.91)	(-0.27, 1.2)	1	(0.06, 0.65)	(0.08, 0.86)	0.023
PC ae C42:2	PC ae	49	0.3	0.41	(-0.34, 0.93)	(-0.46, 1.28)	1	(-0.04, 0.63)	(-0.05, 0.87)	0.089
PC ae C42:3	PC ae	49	0.21	0.27	(-0.41, 0.82)	(-0.52, 1.05)	1	(-0.12, 0.53)	(-0.15, 0.68)	0.214
PC ae C42:4	PC ae	49	0.04	0.09	(-0.46, 0.55)	(-0.95, 1.12)	1	(-0.22, 0.31)	(-0.46, 0.63)	0.758
PC ae C42:5	PC ae	49	-0.17	-0.19	(-0.92, 0.59)	(-1.07, 0.68)	1	(-0.57, 0.23)	(-0.66, 0.27)	0.419
PC ae C42:6	PC ae	49	0.2	0.38	(-0.35, 0.75)	(-0.67, 1.43)	1	(-0.09, 0.49)	(-0.18, 0.93)	0.19
PC ae C44:5	PC ae	49	0	0.02	(-0.16, 0.16)	(-0.92, 0.96)	1	(-0.08, 0.09)	(-0.48, 0.51)	0.949
PC ae C44:6	PC ae	49	-0.25	-0.32	(-0.91, 0.4)	(-1.15, 0.51)	1	(-0.6, 0.09)	(-0.76, 0.12)	0.16
SM C30:1	SM	49	0.02	0.11	(-0.14, 0.18)	(-0.84, 1.05)	1	(-0.07, 0.1)	(-0.39, 0.6)	0.677
SM C31:1	SM	49	0.04	0.34	(-0.07, 0.15)	(-0.56, 1.25)	1	(-0.02, 0.1)	(-0.14, 0.82)	0.17
SM C32:1	SM	49	0.94	0.44	(-0.98, 2.85)	(-0.46, 1.35)	1	(-0.08, 1.95)	(-0.04, 0.92)	0.076
SM C32:2	SM	49	0.02	0.1	(-0.17, 0.2)	(-0.99, 1.2)	1	(-0.08, 0.12)	(-0.48, 0.68)	0.731
SM C33:1	SM	49	0.8	0.42	(-0.69, 2.29)	(-0.36, 1.2)	1	(0.01, 1.58)	(0.01, 0.83)	0.054
SM C33:2	SM	49	0.02	0.27	(-0.05, 0.1)	(-0.56, 1.11)	1	(-0.01, 0.06)	(-0.17, 0.71)	0.228
SM C33:3	SM	49	0.02	0.33	(-0.04, 0.07)	(-0.66, 1.33)	1	(-0.01, 0.05)	(-0.19, 0.86)	0.219
SM C34:1	SM	49	9.56	0.46	(-10.99, 30.12)	(-0.53, 1.44)	1	(-1.3, 20.42)	(-0.06, 0.98)	0.092
SM C34:2	SM	49	1.77	0.53	(-1.4, 4.95)	(-0.41, 1.47)	1	(0.1, 3.45)	(0.03, 1.03)	0.044
SM C35:1	SM	49	0.52	0.58	(-0.32, 1.36)	(-0.36, 1.51)	1	(0.08, 0.97)	(0.08, 1.07)	0.027
SM C35:2	SM	49	0.1	0.61	(-0.04, 0.24)	(-0.26, 1.47)	1	(0.02, 0.17)	(0.15, 1.06)	0.014
SM C36:1	SM	49	2.49	0.44	(-2.71, 7.69)	(-0.48, 1.36)	1	(-0.26, 5.24)	(-0.05, 0.93)	0.083
SM C36:2	SM	49	0.9	0.34	(-1.49, 3.29)	(-0.57, 1.25)	1	(-0.36, 2.16)	(-0.14, 0.82)	0.169
SM C36:3	SM	49	0.1	0.44	(-0.11, 0.32)	(-0.46, 1.33)	1	(-0.01, 0.22)	(-0.04, 0.91)	0.079
SM C37:1	SM	49	0.3	0.61	(-0.19, 0.8)	(-0.38, 1.59)	1	(0.04, 0.57)	(0.09, 1.13)	0.027
SM C37:3	SM	49	0.02	0.32	(-0.06, 0.1)	(-0.73, 1.38)	1	(-0.02, 0.07)	(-0.23, 0.88)	0.262
SM C38:1	SM	49	1.92	0.18	(-7.38, 11.23)	(-0.71, 1.08)	1	(-2.99, 6.84)	(-0.29, 0.66)	0.448
SM C38:2	SM	49	1.65	0.28	(-4.69, 7.99)	(-0.79, 1.34)	1	(-1.7, 5)	(-0.28, 0.84)	0.339
SM C38:4	SM	49	0	0.02	(-0.09, 0.09)	(-1.07, 1.1)	1	(-0.05, 0.05)	(-0.56, 0.59)	0.958
SM C39:1	SM	49	0.39	0.21	(-1.38, 2.17)	(-0.73, 1.15)	1	(-0.54, 1.33)	(-0.29, 0.71)	0.417
SM C39:2	SM	49	0.49	0.59	(-0.2, 1.17)	(-0.24, 1.41)	1	(0.12, 0.85)	(0.15, 1.02)	0.012
SM C40:2	SM	49	3.29	0.44	(-4.01, 10.58)	(-0.54, 1.42)	1	(-0.57, 7.14)	(-0.08, 0.96)	0.102
SM C40:4	SM	49	0	0.16	(-0.02, 0.02)	(-0.82, 1.13)	1	(-0.01, 0.01)	(-0.36, 0.67)	0.548
SM C40:5	SM	49	0.06	0.2	(-0.22, 0.34)	(-0.77, 1.17)	1	(-0.09, 0.21)	(-0.31, 0.72)	0.445
SM C41:0	SM	49	0.08	0.25	(-0.24, 0.4)	(-0.76, 1.27)	1	(-0.09, 0.25)	(-0.28, 0.79)	0.358
SM C41:1	SM	49	1.93	0.46	(-1.93, 5.8)	(-0.46, 1.37)	1	(-0.11, 3.98)	(-0.03, 0.94)	0.07
SM C41:2	SM	49	2.01	0.58	(-0.91, 4.93)	(-0.27, 1.43)	1	(0.46, 3.55)	(0.14, 1.03)	0.015
SM C41:3	SM	49	0.2	0.23	(-0.56, 0.96)	(-0.62, 1.07)	1	(-0.2, 0.6)	(-0.22, 0.67)	0.329
SM C42:1	SM	49	2.57	0.52	(-1.73, 6.87)	(-0.35, 1.39)	1	(0.3, 4.84)	(0.06, 0.98)	0.032
SM C42:2	SM	49	10.33	0.71	(-3.18, 23.84)	(-0.22, 1.63)	1	(3.19, 17.47)	(0.22, 1.19)	0.007
SM C42:3	SM	49	3.89	0.62	(-1.51, 9.3)	(-0.24, 1.47)	1	(1.04, 6.75)	(0.16, 1.07)	0.011
SM C42:4	SM	49	0.19	0.14	(-1.11, 1.49)	(-0.83, 1.12)	1	(-0.5, 0.88)	(-0.37, 0.66)	0.589
SM C42:6	SM	49	0.4	0.35	(-0.7, 1.5)	(-0.61, 1.31)	1	(-0.18, 0.98)	(-0.16, 0.86)	0.185
SM C43:1	SM	49	0.35	0.74	(-0.1, 0.79)	(-0.22, 1.69)	1	(0.11, 0.58)	(0.23, 1.24)	0.006
SM C43:2	SM	49	0.85	0.84	(-0.02, 1.72)	(-0.02, 1.7)	0.191	(0.39, 1.31)	(0.38, 1.29)	7.94e-04
SM C43:3	SM	49	0.31	0.68	(-0.08, 0.7)	(-0.18, 1.55)	1	(0.1, 0.51)	(0.23, 1.14)	0.006
SM C44:6	SM	49	0.08	0.19	(-0.31, 0.46)	(-0.78, 1.16)	1	(-0.13, 0.28)	(-0.32, 0.7)	0.468
Sum PC	Sums and Ratios	49	107.11	0.28	(-282.31, 496.53)	(-0.74, 1.3)	1	(-98.64, 312.85)	(-0.26, 0.82)	0.313
Sum PC aa	Sums and Ratios	49	81.6	0.24	(-271.09, 434.29)	(-0.78, 1.25)	1	(-104.74, 267.93)	(-0.3, 0.77)	0.395
Sum PC ae	Sums and Ratios	49	24.04	0.54	(-20.19, 68.27)	(-0.45, 1.52)	1	(0.68, 47.41)	(0.02, 1.06)	0.05
Sum SM	Sums and Ratios	49	48.81	0.55	(-35.58, 133.19)	(-0.4, 1.51)	1	(4.22, 93.39)	(0.05, 1.06)	0.038
SCD1 18	Sums and Ratios	47	-0.63	-0.17	(-4.63, 3.37)	(-1.28, 0.93)	1	(-2.74, 1.48)	(-0.76, 0.41)	0.562
SCD1 16	Sums and Ratios	48	0.07	0.33	(-0.14, 0.28)	(-0.64, 1.3)	1	(-0.04, 0.18)	(-0.18, 0.84)	0.216
SM/PC	Sums and Ratios	49	0.01	0.4	(-0.02, 0.04)	(-0.63, 1.44)	1	(0, 0.03)	(-0.14, 0.95)	0.155
FAO 14:0	Sums and Ratios	47	0.01	0.22	(-0.02, 0.03)	(-0.72, 1.16)	1	(-0.01, 0.02)	(-0.28, 0.72)	0.39
FAO 16:0	Sums and Ratios	49	0.04	0.52	(-0.03, 0.1)	(-0.42, 1.46)	1	(0, 0.07)	(0.02, 1.02)	0.046
FAO 16:1	Sums and Ratios	47	0.01	0.35	(-0.02, 0.05)	(-0.69, 1.39)	1	(-0.01, 0.03)	(-0.2, 0.9)	0.216
FAO 18:0	Sums and Ratios	48	0	0.19	(-0.02, 0.03)	(-0.83, 1.22)	1	(-0.01, 0.02)	(-0.35, 0.73)	0.492
FAO 18:1	Sums and Ratios	49	0.04	0.62	(-0.02, 0.1)	(-0.33, 1.57)	1	(0.01, 0.07)	(0.11, 1.12)	0.02

## Sheet: Cord blood
Analyte	Analyte Group	n	Beta	Standardized Beta	95% Beta CI (Bonferroni)	95% Standardized Beta CI (Bonferroni)	p-value (Bonferroni)	95% Beta CI	95% Standardized Beta CI	p-value
Ala	Nonessential AA	120	5.16	0.02	(-165.05, 175.36)	(-0.05, 0.09)	1	(-85.66, 95.97)	(-0.02, 0.06)	0.912
Arg	Nonessential AA	127	0.45	0.03	(-9.08, 9.98)	(-0.08, 0.14)	1	(-4.63, 5.54)	(-0.03, 0.09)	0.862
Asn	Nonessential AA	131	1.23	0.1	(-6.15, 8.62)	(-0.27, 0.47)	1	(-2.7, 5.17)	(-0.1, 0.3)	0.54
Asp	Nonessential AA	130	-1.63	-0.08	(-14.04, 10.79)	(0.22, -0.39)	1	(-8.25, 4.99)	(0.08, -0.24)	0.631
Cit	Nonessential AA	131	-0.03	-0.01	(-2.03, 1.98)	(0.02, -0.04)	1	(-1.1, 1.04)	(0.01, -0.02)	0.961
Cys	Nonessential AA	131	0.3	0.15	(-0.98, 1.57)	(-0.4, 0.7)	1	(-0.38, 0.98)	(-0.14, 0.44)	0.393
Gln	Nonessential AA	131	1.21	0.03	(-20.1, 22.52)	(-0.09, 0.16)	1	(-10.16, 12.58)	(-0.03, 0.1)	0.836
Glu	Nonessential AA	131	1.53	0.03	(-34.44, 37.49)	(-0.07, 0.13)	1	(-17.66, 20.71)	(-0.03, 0.08)	0.876
Gly	Nonessential AA	130	-5.77	-0.08	(-51.78, 40.23)	(0.21, -0.37)	1	(-30.32, 18.77)	(0.08, -0.23)	0.646
His	Essential AA	131	-7.08	-0.19	(-30.12, 15.96)	(0.51, -0.9)	1	(-19.37, 5.22)	(0.18, -0.57)	0.261
Ile	BCAA	131	-2.31	-0.14	(-12.73, 8.1)	(0.38, -0.66)	1	(-7.87, 3.24)	(0.14, -0.42)	0.416
Leu	BCAA	131	-6.3	-0.24	(-23.29, 10.69)	(0.64, -1.11)	1	(-15.37, 2.76)	(0.23, -0.7)	0.175
Lys	Essential AA	131	-6.64	-0.14	(-35.33, 22.05)	(0.39, -0.67)	1	(-21.94, 8.67)	(0.14, -0.43)	0.397
Met	Essential AA	131	-1.27	-0.17	(-6.07, 3.53)	(0.45, -0.79)	1	(-3.83, 1.29)	(0.16, -0.5)	0.334
Orn	Nonessential AA	131	-1.74	-0.04	(-26.78, 23.3)	(0.12, -0.21)	1	(-15.1, 11.62)	(0.04, -0.13)	0.799
Phe	Essential AA	131	-1.75	-0.1	(-12.54, 9.04)	(0.28, -0.48)	1	(-7.51, 4.01)	(0.1, -0.31)	0.552
Pro	Nonessential AA	131	-1.77	-0.03	(-32.57, 29.04)	(0.09, -0.16)	1	(-18.2, 14.67)	(0.03, -0.1)	0.834
Ser	Nonessential AA	131	-4.42	-0.14	(-25.23, 16.38)	(0.37, -0.64)	1	(-15.52, 6.67)	(0.13, -0.41)	0.436
Thr	Essential AA	131	8.05	0.11	(-37.41, 53.5)	(-0.29, 0.51)	1	(-16.21, 32.3)	(-0.1, 0.32)	0.517
Trp	Essential AA	131	1.08	0.08	(-7.61, 9.77)	(-0.21, 0.37)	1	(-3.55, 5.72)	(-0.08, 0.23)	0.648
Tyr	Nonessential AA	131	-1.74	-0.11	(-11.39, 7.92)	(0.3, -0.53)	1	(-6.89, 3.41)	(0.11, -0.34)	0.51
Val	BCAA	131	-5.67	-0.15	(-30.32, 18.98)	(0.4, -0.71)	1	(-18.82, 7.48)	(0.15, -0.45)	0.4
14:0	NEFA	131	0.94	0.27	(-1.26, 3.14)	(-0.73, 1.28)	1	(-0.24, 2.11)	(-0.26, 0.81)	0.12
14:1	NEFA	130	0.28	0.37	(-0.21, 0.77)	(-0.98, 1.71)	1	(0.02, 0.54)	(-0.35, 1.08)	0.039
15:0	NEFA	131	0.1	0.13	(-0.38, 0.57)	(-0.34, 0.6)	1	(-0.16, 0.35)	(-0.12, 0.38)	0.457
15:1	NEFA	130	0.02	0.32	(-0.02, 0.07)	(-0.85, 1.48)	1	(0, 0.05)	(-0.3, 0.94)	0.044
16:0	NEFA	131	5.37	0.18	(-13.72, 24.46)	(-0.48, 0.83)	1	(-4.81, 15.55)	(-0.17, 0.53)	0.303
16:1	NEFA	131	1.52	0.27	(-2.03, 5.07)	(-0.73, 1.28)	1	(-0.38, 3.41)	(-0.26, 0.81)	0.119
16:2	NEFA	131	0.05	0.21	(-0.1, 0.2)	(-0.55, 0.96)	1	(-0.03, 0.13)	(-0.2, 0.61)	0.238
17:0	NEFA	131	0.1	0.16	(-0.28, 0.47)	(-0.43, 0.75)	1	(-0.1, 0.3)	(-0.15, 0.48)	0.34
17:1	NEFA	131	0.1	0.25	(-0.15, 0.35)	(-0.68, 1.19)	1	(-0.03, 0.23)	(-0.24, 0.75)	0.14
17:2	NEFA	131	0.01	0.28	(-0.01, 0.02)	(-0.74, 1.3)	1	(0, 0.01)	(-0.27, 0.82)	0.112
18:0	NEFA	131	0.43	0.04	(-6.42, 7.28)	(-0.1, 0.18)	1	(-3.23, 4.09)	(-0.04, 0.12)	0.818
18:1	NEFA	131	5.46	0.22	(-10.53, 21.45)	(-0.59, 1.04)	1	(-3.07, 13.99)	(-0.21, 0.66)	0.212
18:2	NEFA	131	2.13	0.15	(-7.29, 11.55)	(-0.4, 0.69)	1	(-2.89, 7.16)	(-0.14, 0.44)	0.408
18:3	NEFA	131	0.34	0.18	(-0.87, 1.56)	(-0.49, 0.85)	1	(-0.31, 0.99)	(-0.18, 0.54)	0.302
18:4	NEFA	131	0.01	0.13	(-0.03, 0.05)	(-0.34, 0.6)	1	(-0.01, 0.03)	(-0.12, 0.38)	0.466
19:0	NEFA	131	0.02	0.27	(-0.02, 0.05)	(-0.73, 1.27)	1	(0, 0.04)	(-0.26, 0.8)	0.107
19:1	NEFA	130	0.03	0.33	(-0.03, 0.08)	(-0.89, 1.56)	1	(0, 0.06)	(-0.32, 0.99)	0.055
20:1	NEFA	131	0.05	0.17	(-0.15, 0.26)	(-0.44, 0.77)	1	(-0.06, 0.16)	(-0.16, 0.49)	0.353
20:2	NEFA	131	0.01	0.03	(-0.16, 0.18)	(-0.08, 0.14)	1	(-0.08, 0.1)	(-0.03, 0.09)	0.867
20:3	NEFA	131	0.03	0.05	(-0.4, 0.46)	(-0.13, 0.23)	1	(-0.2, 0.26)	(-0.05, 0.14)	0.788
20:4	NEFA	131	-0.07	-0.03	(-1.53, 1.38)	(0.09, -0.16)	1	(-0.85, 0.7)	(0.03, -0.1)	0.853
20:5	NEFA	131	-0.06	-0.15	(-0.29, 0.18)	(0.41, -0.71)	1	(-0.18, 0.07)	(0.15, -0.45)	0.387
22:3	NEFA	131	0.01	0.19	(-0.03, 0.06)	(-0.51, 0.88)	1	(-0.01, 0.04)	(-0.18, 0.56)	0.26
22:4	NEFA	131	-0.01	-0.03	(-0.19, 0.17)	(0.07, -0.12)	1	(-0.1, 0.09)	(0.02, -0.08)	0.885
22:5	NEFA	131	-0.02	-0.06	(-0.23, 0.19)	(0.16, -0.28)	1	(-0.13, 0.09)	(0.06, -0.18)	0.732
22:6	NEFA	131	-0.12	-0.06	(-1.34, 1.1)	(0.17, -0.29)	1	(-0.77, 0.53)	(0.06, -0.19)	0.719
24:0	NEFA	130	0	0.06	(-0.04, 0.05)	(-0.16, 0.28)	1	(-0.02, 0.03)	(-0.06, 0.18)	0.704
24:1	NEFA	131	0.03	0.28	(-0.04, 0.1)	(-0.76, 1.33)	1	(-0.01, 0.07)	(-0.27, 0.84)	0.098
24:2	NEFA	131	0.01	0.14	(-0.02, 0.03)	(-0.37, 0.65)	1	(-0.01, 0.02)	(-0.13, 0.41)	0.335
24:3	NEFA	131	0	0.15	(-0.01, 0.01)	(-0.4, 0.7)	1	(0, 0.01)	(-0.14, 0.45)	0.375
24:4	NEFA	131	0	0.06	(-0.04, 0.05)	(-0.16, 0.28)	1	(-0.02, 0.03)	(-0.06, 0.18)	0.717
24:5	NEFA	131	0.01	0.13	(-0.03, 0.04)	(-0.34, 0.6)	1	(-0.01, 0.03)	(-0.12, 0.38)	0.43
24:6	NEFA	131	0	0.01	(-0.02, 0.02)	(-0.03, 0.05)	1	(-0.01, 0.01)	(-0.01, 0.03)	0.945
26:0	NEFA	131	-0.01	-0.05	(-0.08, 0.07)	(0.13, -0.23)	1	(-0.05, 0.03)	(0.05, -0.15)	0.772
26:1	NEFA	131	0	0.07	(-0.02, 0.02)	(-0.2, 0.34)	1	(-0.01, 0.01)	(-0.07, 0.22)	0.675
26:2	NEFA	131	0	0.03	(-0.01, 0.01)	(-0.08, 0.14)	1	(-0.01, 0.01)	(-0.03, 0.09)	0.856
26:3	NEFA	130	0	0.19	(0, 0.01)	(-0.51, 0.89)	1	(0, 0.01)	(-0.18, 0.56)	0.223
26:4	NEFA	130	0	0.16	(-0.01, 0.02)	(-0.43, 0.76)	1	(0, 0.01)	(-0.16, 0.48)	0.309
26:5	NEFA	130	0	0.19	(-0.01, 0.01)	(-0.5, 0.87)	1	(0, 0.01)	(-0.18, 0.55)	0.252
AC 0	Free carnitine	131	-0.45	-0.1	(-3.36, 2.46)	(0.27, -0.47)	1	(-2.01, 1.1)	(0.1, -0.3)	0.57
AC C2:0	Acylcarnitines	131	-0.21	-0.15	(-1.02, 0.61)	(0.41, -0.72)	1	(-0.64, 0.23)	(0.15, -0.45)	0.35
AC C3:0	Acylcarnitines	131	-0.02	-0.2	(-0.09, 0.05)	(0.53, -0.93)	1	(-0.06, 0.02)	(0.19, -0.59)	0.251
AC C4:0	Acylcarnitines	131	-0.01	-0.24	(-0.03, 0.01)	(0.65, -1.13)	1	(-0.02, 0)	(0.23, -0.72)	0.164
AC C4:0:DC	Acylcarnitines	131	0	-0.17	(-0.02, 0.01)	(0.45, -0.79)	1	(-0.01, 0)	(0.16, -0.5)	0.337
AC C5:0	Acylcarnitines	131	0	-0.06	(-0.06, 0.05)	(0.15, -0.26)	1	(-0.03, 0.03)	(0.05, -0.17)	0.752
AC C6:0:OH	Acylcarnitines	131	0	0.1	(0, 0)	(-0.26, 0.45)	1	(0, 0)	(-0.09, 0.29)	0.593
AC C8:0	Acylcarnitines	131	0	-0.04	(-0.02, 0.02)	(0.11, -0.19)	1	(-0.01, 0.01)	(0.04, -0.12)	0.825
AC C8:0:OH	Acylcarnitines	130	0	-0.06	(0, 0)	(0.15, -0.26)	1	(0, 0)	(0.05, -0.17)	0.754
AC C8:1	Acylcarnitines	131	0	-0.09	(-0.02, 0.01)	(0.24, -0.41)	1	(-0.01, 0.01)	(0.08, -0.26)	0.615
AC C9:0	Acylcarnitines	131	0	-0.08	(-0.01, 0)	(0.21, -0.37)	1	(0, 0)	(0.08, -0.23)	0.663
AC C10:0	Acylcarnitines	130	0	0.12	(-0.02, 0.02)	(-0.31, 0.54)	1	(-0.01, 0.01)	(-0.11, 0.34)	0.518
AC C10:1	Acylcarnitines	131	0	-0.02	(-0.01, 0.01)	(0.05, -0.08)	1	(-0.01, 0)	(0.02, -0.05)	0.922
AC C10:2	Acylcarnitines	131	0	-0.05	(-0.01, 0.01)	(0.14, -0.25)	1	(0, 0)	(0.05, -0.16)	0.763
AC C12:0	Acylcarnitines	131	0	0.08	(-0.01, 0.01)	(-0.22, 0.39)	1	(0, 0.01)	(-0.08, 0.25)	0.629
AC C12:1	Acylcarnitines	131	0	0.14	(-0.01, 0.01)	(-0.37, 0.64)	1	(0, 0.01)	(-0.13, 0.41)	0.448
AC C14:0	Acylcarnitines	131	0	0.11	(-0.01, 0.02)	(-0.28, 0.49)	1	(-0.01, 0.01)	(-0.1, 0.31)	0.535
AC C14:1	Acylcarnitines	131	0	0.19	(-0.01, 0.01)	(-0.51, 0.89)	1	(0, 0.01)	(-0.18, 0.56)	0.282
AC C14:2	Acylcarnitines	131	0	0.15	(0, 0)	(-0.41, 0.72)	1	(0, 0)	(-0.15, 0.46)	0.378
AC C16:0	Acylcarnitines	131	0	0.02	(-0.07, 0.07)	(-0.06, 0.11)	1	(-0.03, 0.04)	(-0.02, 0.07)	0.899
AC C16:0:Oxo	Acylcarnitines	131	0	0.25	(0, 0)	(-0.68, 1.18)	1	(0, 0)	(-0.24, 0.75)	0.14
AC C16:1	Acylcarnitines	131	0	0.11	(-0.02, 0.03)	(-0.29, 0.51)	1	(-0.01, 0.02)	(-0.1, 0.32)	0.525
AC C16:2	Acylcarnitines	131	0	0.09	(0, 0.01)	(-0.25, 0.43)	1	(0, 0)	(-0.09, 0.27)	0.601
AC C18:0	Acylcarnitines	130	0	0.24	(-0.01, 0.01)	(-0.65, 1.14)	1	(0, 0.01)	(-0.23, 0.72)	0.178
AC C18:1	Acylcarnitines	131	0	0.07	(-0.04, 0.05)	(-0.19, 0.33)	1	(-0.02, 0.03)	(-0.07, 0.21)	0.684
AC C18:2	Acylcarnitines	131	0	0.04	(-0.02, 0.02)	(-0.12, 0.2)	1	(-0.01, 0.01)	(-0.04, 0.13)	0.803
AC C3:0:DC	Acylcarnitines	131	-0.01	-0.07	(-0.06, 0.05)	(0.2, -0.34)	1	(-0.03, 0.02)	(0.07, -0.22)	0.681
AC C3:1	Acylcarnitines	130	0	-0.15	(-0.01, 0.01)	(0.4, -0.7)	1	(-0.01, 0)	(0.14, -0.45)	0.391
AC C4:1:M	Acylcarnitines	131	0	-0.23	(-0.01, 0.01)	(0.62, -1.08)	1	(-0.01, 0)	(0.22, -0.68)	0.187
AC C6:0	Acylcarnitines	131	0	-0.18	(-0.02, 0.01)	(0.48, -0.84)	1	(-0.01, 0)	(0.17, -0.53)	0.306
AC C6:0:DC	Acylcarnitines	131	0	-0.1	(-0.02, 0.01)	(0.27, -0.47)	1	(-0.01, 0.01)	(0.1, -0.3)	0.574
AC C6:0:Oxo	Acylcarnitines	131	0	0.05	(-0.01, 0.01)	(-0.14, 0.24)	1	(0, 0.01)	(-0.05, 0.15)	0.772
AC C15:0	Acylcarnitines	131	0	0.22	(0, 0.01)	(-0.59, 1.04)	1	(0, 0)	(-0.21, 0.66)	0.2
AC C16:0:OH	Acylcarnitines	131	0	0.03	(0, 0)	(-0.07, 0.12)	1	(0, 0)	(-0.02, 0.08)	0.916
AC C16:2:OH	Acylcarnitines	131	0	0.17	(-0.01, 0.01)	(-0.47, 0.81)	1	(0, 0.01)	(-0.17, 0.52)	0.312
AC C18:1:OH	Acylcarnitines	131	0	0.16	(0, 0.01)	(-0.42, 0.73)	1	(0, 0)	(-0.15, 0.46)	0.368
AC C18:2:OH	Acylcarnitines	131	0	0.18	(0, 0)	(-0.47, 0.83)	1	(0, 0)	(-0.17, 0.53)	0.327
AC C20:0	Acylcarnitines	131	0	0.35	(0, 0)	(-0.94, 1.65)	1	(0, 0)	(-0.34, 1.05)	0.044
AC C20:3	Acylcarnitines	131	0	0.33	(0, 0.01)	(-0.89, 1.55)	1	(0, 0)	(-0.32, 0.98)	0.061
AC C20:4	Acylcarnitines	131	0	0.16	(0, 0)	(-0.42, 0.74)	1	(0, 0)	(-0.15, 0.47)	0.373
AC C22:0	Acylcarnitines	131	0	0.01	(0, 0)	(-0.04, 0.07)	1	(0, 0)	(-0.01, 0.04)	0.932
AC C22:5	Acylcarnitines	130	0	0.18	(0, 0)	(-0.47, 0.82)	1	(0, 0)	(-0.17, 0.52)	0.311
3-Methyl-2 oxovaleric acid	BCKA	112	-5.2	-0.19	(-23.21, 12.82)	(0.51, -0.9)	1	(-14.81, 4.41)	(0.18, -0.57)	0.292
4-Methyl-2 oxovaleric acid	BCKA	123	-4.56	-0.1	(-32.55, 23.43)	(0.28, -0.49)	1	(-19.49, 10.38)	(0.1, -0.31)	0.551
Alpha-Aminoadipic acid	TCA	120	-0.04	-0.01	(-1.78, 1.7)	(0.04, -0.07)	1	(-0.97, 0.89)	(0.01, -0.04)	0.935
Alpha-Ketoglutaric acid	TCA	131	-4.13	-0.13	(-24.02, 15.76)	(0.35, -0.6)	1	(-14.74, 6.48)	(0.12, -0.38)	0.447
Beta-Hydroxybutyric acid	TCA	126	36.5	0.3	(-44.18, 117.19)	(-0.8, 1.4)	1	(-6.54, 79.55)	(-0.29, 0.89)	0.099
Citric acid	TCA	131	2.17	0.05	(-25.61, 29.95)	(-0.13, 0.22)	1	(-12.65, 16.99)	(-0.05, 0.14)	0.775
Fumaric acid	TCA	131	-0.15	-0.08	(-1.31, 1.01)	(0.21, -0.37)	1	(-0.77, 0.47)	(0.08, -0.23)	0.633
Isocitric acid	TCA	129	0.9	0.12	(-4, 5.8)	(-0.32, 0.55)	1	(-1.71, 3.51)	(-0.11, 0.35)	0.501
Malic acid	TCA	130	-0.36	-0.02	(-11.28, 10.55)	(0.06, -0.1)	1	(-6.19, 5.46)	(0.02, -0.06)	0.903
Methyl Malonic acid	TCA	131	-0.01	-0.04	(-0.18, 0.16)	(0.1, -0.17)	1	(-0.1, 0.08)	(0.04, -0.11)	0.83
Succinic acid	TCA	131	-0.76	-0.08	(-7.02, 5.5)	(0.21, -0.38)	1	(-4.1, 2.58)	(0.08, -0.24)	0.656
Taurine	TCA	130	10.58	0.1	(-56.25, 77.41)	(-0.26, 0.45)	1	(-25.08, 46.24)	(-0.09, 0.28)	0.562
H1	Glucose	130	-58.69	-0.04	(-1014.02, 896.65)	(0.1, -0.17)	1	(-568.4, 451.02)	(0.04, -0.11)	0.822
LPC a C14:0	LPC	129	0.15	0.07	(-1.33, 1.63)	(-0.18, 0.31)	1	(-0.64, 0.94)	(-0.06, 0.2)	0.71
LPC a C16:0	LPC	130	3.68	0.07	(-27.8, 35.16)	(-0.18, 0.32)	1	(-13.12, 20.47)	(-0.07, 0.2)	0.668
LPC a C18:2	LPC	130	0.65	0.07	(-5.16, 6.46)	(-0.18, 0.32)	1	(-2.45, 3.75)	(-0.06, 0.2)	0.683
LPC a C20:4	LPC	130	0.76	0.12	(-2.09, 3.61)	(-0.33, 0.58)	1	(-0.76, 2.28)	(-0.12, 0.37)	0.328
LPC a C22:6	LPC	131	0.11	0.04	(-1.27, 1.49)	(-0.12, 0.21)	1	(-0.62, 0.85)	(-0.04, 0.13)	0.768
LPC e C16:0	LPC	129	-0.01	-0.04	(-0.25, 0.23)	(0.1, -0.17)	1	(-0.14, 0.11)	(0.04, -0.11)	0.821
LPC e C18:0	LPC	129	0.42	0.15	(-1.44, 2.29)	(-0.39, 0.68)	1	(-0.57, 1.42)	(-0.14, 0.43)	0.409
PC aa C30:0	PC aa	131	0	0	(-0.91, 0.92)	(-0.01, 0.01)	1	(-0.49, 0.49)	(0, 0.01)	0.99
PC aa C30:4	PC aa	131	0	0.01	(-0.04, 0.04)	(-0.03, 0.05)	1	(-0.02, 0.02)	(-0.01, 0.03)	0.94
PC aa C32:0	PC aa	130	1.09	0.12	(-4.66, 6.83)	(-0.31, 0.54)	1	(-1.98, 4.15)	(-0.11, 0.34)	0.488
PC aa C32:1	PC aa	131	0.94	0.18	(-2.43, 4.31)	(-0.48, 0.85)	1	(-0.86, 2.74)	(-0.17, 0.54)	0.307
PC aa C32:3	PC aa	131	-0.01	-0.03	(-0.16, 0.14)	(0.07, -0.13)	1	(-0.09, 0.07)	(0.03, -0.08)	0.872
PC aa C34:1	PC aa	131	3.41	0.07	(-25.11, 31.93)	(-0.2, 0.35)	1	(-11.81, 18.63)	(-0.07, 0.22)	0.662
PC aa C34:2	PC aa	130	-0.09	0	(-19.55, 19.37)	(0.01, -0.01)	1	(-10.47, 10.29)	(0, -0.01)	0.987
PC aa C34:3	PC aa	130	0.08	0.04	(-1.26, 1.42)	(-0.09, 0.16)	1	(-0.64, 0.79)	(-0.03, 0.1)	0.831
PC aa C34:4	PC aa	130	0.01	0.04	(-0.11, 0.12)	(-0.09, 0.16)	1	(-0.05, 0.07)	(-0.03, 0.1)	0.82
PC aa C36:1	PC aa	131	0.41	0.04	(-4.97, 5.79)	(-0.12, 0.2)	1	(-2.46, 3.28)	(-0.04, 0.13)	0.781
PC aa C36:2	PC aa	131	-2.31	-0.11	(-14.94, 10.33)	(0.29, -0.5)	1	(-9.05, 4.44)	(0.1, -0.32)	0.504
PC aa C36:3	PC aa	131	2.69	0.13	(-9.43, 14.8)	(-0.34, 0.59)	1	(-3.78, 9.15)	(-0.12, 0.38)	0.417
PC aa C36:4	PC aa	131	0.8	0.02	(-22.62, 24.21)	(-0.06, 0.1)	1	(-11.7, 13.29)	(-0.02, 0.06)	0.901
PC aa C36:5	PC aa	131	-0.03	-0.01	(-1.61, 1.55)	(0.03, -0.06)	1	(-0.88, 0.81)	(0.01, -0.04)	0.939
PC aa C38:0	PC aa	130	-0.36	-0.16	(-1.87, 1.14)	(0.41, -0.72)	1	(-1.16, 0.44)	(0.15, -0.46)	0.377
PC aa C38:2	PC aa	131	0.23	0.07	(-1.75, 2.22)	(-0.19, 0.33)	1	(-0.83, 1.29)	(-0.07, 0.21)	0.667
PC aa C38:3	PC aa	131	0.89	0.05	(-9.38, 11.16)	(-0.15, 0.25)	1	(-4.59, 6.37)	(-0.05, 0.16)	0.751
PC aa C38:4	PC aa	131	-0.18	-0.01	(-18.49, 18.13)	(0.02, -0.03)	1	(-9.95, 9.59)	(0.01, -0.02)	0.971
PC aa C38:5	PC aa	131	0.69	0.11	(-3.15, 4.53)	(-0.29, 0.52)	1	(-1.36, 2.74)	(-0.11, 0.33)	0.51
PC aa C38:6	PC aa	131	-1.42	-0.07	(-13.87, 11.04)	(0.19, -0.33)	1	(-8.06, 5.23)	(0.07, -0.21)	0.677
PC aa C40:4	PC aa	131	-0.22	-0.12	(-1.36, 0.92)	(0.32, -0.56)	1	(-0.83, 0.39)	(0.12, -0.36)	0.482
PC aa C40:5	PC aa	131	0.06	0.03	(-1.43, 1.55)	(-0.07, 0.12)	1	(-0.73, 0.86)	(-0.02, 0.08)	0.881
PC aa C40:6	PC aa	131	-1.55	-0.16	(-7.52, 4.42)	(0.42, -0.73)	1	(-4.74, 1.63)	(0.15, -0.46)	0.341
PC aa C42:5	PC aa	131	-0.03	-0.09	(-0.28, 0.21)	(0.24, -0.42)	1	(-0.16, 0.09)	(0.09, -0.26)	0.6
PC aa C43:4	PC aa	131	0.02	0.11	(-0.1, 0.14)	(-0.31, 0.53)	1	(-0.04, 0.09)	(-0.11, 0.34)	0.485
PC ae C32:0	PC ae	130	0.13	0.11	(-0.63, 0.88)	(-0.3, 0.52)	1	(-0.28, 0.53)	(-0.11, 0.33)	0.539
PC ae C32:1	PC ae	131	0.02	0.02	(-0.63, 0.67)	(-0.06, 0.1)	1	(-0.33, 0.37)	(-0.02, 0.06)	0.903
PC ae C32:2	PC ae	131	0.03	0.12	(-0.14, 0.21)	(-0.33, 0.57)	1	(-0.06, 0.13)	(-0.12, 0.36)	0.488
PC ae C34:0	PC ae	131	0.14	0.19	(-0.33, 0.61)	(-0.52, 0.9)	1	(-0.11, 0.39)	(-0.19, 0.57)	0.274
PC ae C34:1	PC ae	131	-0.06	-0.03	(-1.3, 1.18)	(0.09, -0.15)	1	(-0.72, 0.6)	(0.03, -0.09)	0.852
PC ae C34:2	PC ae	131	-0.14	-0.11	(-0.86, 0.59)	(0.3, -0.53)	1	(-0.52, 0.25)	(0.11, -0.33)	0.486
PC ae C34:3	PC ae	129	0.03	0.06	(-0.24, 0.29)	(-0.16, 0.28)	1	(-0.12, 0.17)	(-0.06, 0.18)	0.716
PC ae C36:2	PC ae	131	-0.11	-0.02	(-3.69, 3.48)	(0.05, -0.09)	1	(-2.02, 1.81)	(0.02, -0.06)	0.914
PC ae C36:3	PC ae	131	-0.08	-0.08	(-0.66, 0.49)	(0.23, -0.39)	1	(-0.39, 0.22)	(0.08, -0.25)	0.595
PC ae C36:4	PC ae	131	-0.17	-0.06	(-1.77, 1.43)	(0.17, -0.3)	1	(-1.02, 0.69)	(0.06, -0.19)	0.704
PC ae C36:5	PC ae	131	-0.05	-0.02	(-1.33, 1.24)	(0.06, -0.11)	1	(-0.73, 0.64)	(0.02, -0.07)	0.895
PC ae C38:0	PC ae	131	0.01	0.01	(-0.75, 0.77)	(-0.02, 0.03)	1	(-0.4, 0.41)	(-0.01, 0.02)	0.966
PC ae C38:2	PC ae	131	0.1	0.04	(-1.73, 1.94)	(-0.1, 0.17)	1	(-0.88, 1.08)	(-0.03, 0.11)	0.836
PC ae C38:4	PC ae	131	-0.07	-0.03	(-1.54, 1.41)	(0.07, -0.13)	1	(-0.85, 0.72)	(0.03, -0.08)	0.871
PC ae C38:5	PC ae	131	0	0	(-1.3, 1.31)	(0, 0.01)	1	(-0.69, 0.7)	(0, 0)	0.993
PC ae C38:6	PC ae	131	-0.08	-0.09	(-0.66, 0.5)	(0.24, -0.41)	1	(-0.39, 0.23)	(0.08, -0.26)	0.596
PC ae C40:0	PC ae	131	0.36	0.13	(-1.42, 2.14)	(-0.34, 0.59)	1	(-0.59, 1.31)	(-0.12, 0.37)	0.456
PC ae C40:4	PC ae	131	0.26	0.14	(-0.89, 1.4)	(-0.38, 0.66)	1	(-0.36, 0.87)	(-0.13, 0.42)	0.414
PC ae C40:5	PC ae	131	0.08	0.04	(-1.26, 1.41)	(-0.09, 0.16)	1	(-0.64, 0.79)	(-0.03, 0.1)	0.837
PC ae C40:6	PC ae	131	-0.07	-0.08	(-0.58, 0.45)	(0.21, -0.37)	1	(-0.34, 0.21)	(0.08, -0.23)	0.634
PC ae C42:3	PC ae	131	0.04	0.06	(-0.36, 0.44)	(-0.16, 0.27)	1	(-0.18, 0.25)	(-0.06, 0.17)	0.726
PC ae C42:4	PC ae	131	0.01	0.03	(-0.28, 0.31)	(-0.08, 0.14)	1	(-0.14, 0.17)	(-0.03, 0.09)	0.86
PC ae C42:5	PC ae	131	0.03	0.03	(-0.56, 0.62)	(-0.08, 0.15)	1	(-0.28, 0.35)	(-0.03, 0.09)	0.851
PC ae C42:6	PC ae	131	0	0	(-0.37, 0.36)	(0.01, -0.02)	1	(-0.2, 0.19)	(0, -0.01)	0.978
PC ae C44:5	PC ae	131	0.01	0.11	(-0.05, 0.08)	(-0.29, 0.5)	1	(-0.02, 0.05)	(-0.1, 0.32)	0.517
PC ae C44:6	PC ae	131	-0.04	-0.06	(-0.48, 0.4)	(0.15, -0.26)	1	(-0.27, 0.19)	(0.05, -0.17)	0.736
SM C32:0	SM	131	0.04	0.25	(-0.05, 0.13)	(-0.67, 1.16)	1	(-0.01, 0.09)	(-0.24, 0.74)	0.135
SM C32:1	SM	131	0.01	0.01	(-0.69, 0.72)	(-0.03, 0.04)	1	(-0.36, 0.39)	(-0.01, 0.03)	0.951
SM C32:2	SM	130	-0.01	-0.05	(-0.11, 0.1)	(0.14, -0.24)	1	(-0.06, 0.05)	(0.05, -0.15)	0.776
SM C33:1	SM	131	-0.02	-0.01	(-0.59, 0.56)	(0.04, -0.07)	1	(-0.32, 0.29)	(0.01, -0.04)	0.924
SM C34:1	SM	131	1.02	0.05	(-11.73, 13.77)	(-0.13, 0.22)	1	(-5.79, 7.82)	(-0.05, 0.14)	0.77
SM C34:2	SM	131	-0.06	-0.01	(-2.69, 2.58)	(0.04, -0.06)	1	(-1.46, 1.35)	(0.01, -0.04)	0.937
SM C35:1	SM	131	0	0	(-0.47, 0.47)	(0.01, -0.01)	1	(-0.25, 0.25)	(0, -0.01)	0.985
SM C36:1	SM	131	0.6	0.07	(-4.74, 5.95)	(-0.2, 0.34)	1	(-2.25, 3.46)	(-0.07, 0.22)	0.679
SM C37:1	SM	131	0.09	0.16	(-0.25, 0.43)	(-0.41, 0.73)	1	(-0.09, 0.27)	(-0.15, 0.46)	0.351
SM C38:2	SM	131	-0.04	-0.01	(-1.91, 1.83)	(0.03, -0.06)	1	(-1.04, 0.96)	(0.01, -0.04)	0.936
SM C39:1	SM	128	-0.01	-0.02	(-0.43, 0.4)	(0.05, -0.09)	1	(-0.23, 0.21)	(0.02, -0.06)	0.9
SM C39:5	SM	131	0.01	0.15	(-0.04, 0.07)	(-0.41, 0.72)	1	(-0.02, 0.04)	(-0.15, 0.46)	0.373
SM C40:4	SM	131	0	-0.01	(-0.01, 0.01)	(0.01, -0.02)	1	(-0.01, 0.01)	(0, -0.02)	0.976
SM C40:5	SM	131	-0.01	-0.06	(-0.08, 0.07)	(0.15, -0.26)	1	(-0.05, 0.03)	(0.05, -0.17)	0.735
SM C41:0	SM	131	0.05	0.2	(-0.09, 0.19)	(-0.55, 0.96)	1	(-0.02, 0.13)	(-0.2, 0.61)	0.165
SM C41:1	SM	131	0.13	0.05	(-1.47, 1.73)	(-0.13, 0.23)	1	(-0.72, 0.99)	(-0.05, 0.15)	0.764
SM C42:1	SM	131	0.63	0.05	(-7.3, 8.55)	(-0.14, 0.24)	1	(-3.6, 4.85)	(-0.05, 0.15)	0.772
SM C42:2	SM	131	1.35	0.09	(-8.26, 10.96)	(-0.24, 0.42)	1	(-3.78, 6.48)	(-0.09, 0.26)	0.607
SM C42:3	SM	131	-0.11	-0.01	(-5.46, 5.25)	(0.03, -0.06)	1	(-2.96, 2.75)	(0.01, -0.04)	0.942
SM C42:4	SM	131	0.05	0.02	(-1.33, 1.43)	(-0.06, 0.1)	1	(-0.69, 0.79)	(-0.02, 0.06)	0.898
SM C42:6	SM	131	-0.03	-0.04	(-0.58, 0.51)	(0.11, -0.19)	1	(-0.32, 0.25)	(0.04, -0.12)	0.814
SM C43:2	SM	131	0.08	0.04	(-1.29, 1.45)	(-0.1, 0.18)	1	(-0.65, 0.81)	(-0.04, 0.11)	0.835
SM C44:6	SM	131	-0.05	-0.11	(-0.31, 0.21)	(0.29, -0.51)	1	(-0.18, 0.09)	(0.11, -0.32)	0.507
Sum PC	Sums and Ratios	131	4.96	0.02	(-156.53, 166.45)	(-0.05, 0.09)	1	(-81.2, 91.12)	(-0.02, 0.06)	0.91
Sum PC aa	Sums and Ratios	131	4.35	0.02	(-139.56, 148.26)	(-0.05, 0.09)	1	(-72.43, 81.13)	(-0.02, 0.06)	0.912
Sum PC ae	Sums and Ratios	131	0.59	0.02	(-18.09, 19.26)	(-0.05, 0.09)	1	(-9.38, 10.55)	(-0.02, 0.06)	0.908
Sum SM	Sums and Ratios	131	3.3	0.04	(-44.91, 51.51)	(-0.12, 0.21)	1	(-22.43, 29.02)	(-0.04, 0.13)	0.802
SCD1 18	Sums and Ratios	129	0.15	0.13	(-0.59, 0.89)	(-0.34, 0.59)	1	(-0.25, 0.54)	(-0.12, 0.37)	0.461
SCD1 16	Sums and Ratios	131	0.03	0.26	(-0.04, 0.11)	(-0.69, 1.2)	1	(-0.01, 0.07)	(-0.25, 0.76)	0.119
SM/PC	Sums and Ratios	130	0	0.06	(-0.05, 0.06)	(-0.15, 0.27)	1	(-0.02, 0.03)	(-0.06, 0.17)	0.753
FAO 14:0	Sums and Ratios	130	0.01	0.05	(-0.06, 0.08)	(-0.14, 0.25)	1	(-0.03, 0.04)	(-0.05, 0.16)	0.763
FAO 16:0	Sums and Ratios	130	-0.01	-0.03	(-0.32, 0.29)	(0.07, -0.13)	1	(-0.18, 0.15)	(0.03, -0.08)	0.877
FAO 16:1	Sums and Ratios	130	0	0.03	(-0.1, 0.11)	(-0.08, 0.15)	1	(-0.05, 0.06)	(-0.03, 0.09)	0.858
FAO 18:0	Sums and Ratios	130	-0.01	-0.04	(-0.09, 0.08)	(0.11, -0.19)	1	(-0.05, 0.04)	(0.04, -0.12)	0.822
FAO 18:1	Sums and Ratios	130	0	0.02	(-0.17, 0.18)	(-0.05, 0.08)	1	(-0.09, 0.1)	(-0.02, 0.05)	0.921
